# Supplementary material for: Chlorinated Cubane-1,4-dicarboxylic Acids
Source: J Org Chem. 2023 Feb 1;89(16):11100–8. doi: 10.1021/acs.joc.2c02872 (PMC11334191; doi:10.1021/acs.joc.2c02872)
Supplement: Supplementary file 2 — jo2c02872_si_002.xyz [file jo2c02872_si_002.xyz]

29
0_cl_r_TS_och3.log	Energy: -769103.8690863
C         -1.72325       -0.23165        0.22112
C         -0.78272       -0.49869        1.44206
C          0.30447        0.33468        0.71343
C         -0.61405        0.62319       -0.50091
H         -1.09657       -0.43019        2.47955
H         -0.79289        1.57336       -0.99495
C         -1.14433       -1.52359       -0.48357
C         -0.20755       -1.78782        0.74171
C          0.91022       -0.93746        0.05516
C         -0.04261       -0.66619       -1.18382
H         -1.76126       -2.26804       -0.97660
H         -0.03588       -2.74810        1.22008
H          0.27490       -0.74589       -2.22034
C          2.33926       -1.31066       -0.07657
C         -3.16943        0.08814        0.31707
O          2.78242       -2.43242       -0.03641
O          3.08886       -0.20645       -0.28373
O         -3.64206        0.53955       -0.86415
O         -3.84992       -0.05490        1.30485
C          4.50161       -0.40968       -0.48267
H          4.91906        0.58663       -0.60483
H          4.93518       -0.90890        0.38409
H          4.67264       -1.01551       -1.37309
C         -5.04980        0.84297       -0.90298
H         -5.28887        1.62147       -0.17780
H         -5.24448        1.18733       -1.91578
H         -5.63635       -0.04870       -0.67847
H          2.17501        1.80346        0.38356
Cl         2.58319        3.02867        0.25588
29
0_cl_r_TS_o.log	Energy: -769102.8181523
C         -1.68985       -0.27432        0.24868
C         -0.80101       -0.65530        1.47826
C          0.17504        0.47371        1.05539
C         -0.69648        0.87692       -0.16307
H         -1.18908       -0.87258        2.46892
H         -0.99628        1.87551       -0.46501
C         -0.85173       -1.27080       -0.64857
C          0.02820       -1.64628        0.58612
C          1.03578       -0.48811        0.19342
C          0.13395       -0.12369       -1.04241
H         -1.29848       -1.97874       -1.33943
H          0.33858       -2.64770        0.87334
H          0.51916        0.08097       -2.03693
C          2.51124       -0.64614        0.21724
C         -3.17200       -0.20689        0.25998
O          3.23757       -0.24754        1.09641
O          2.94117       -1.32676       -0.86400
O         -3.63506        0.39460       -0.85672
O         -3.88372       -0.64692        1.13162
C          4.36168       -1.55891       -0.93304
H          4.52195       -2.10070       -1.86203
H          4.89783       -0.60955       -0.94103
H          4.69105       -2.15090       -0.07836
C         -5.06772        0.48202       -0.97535
H         -5.48196        1.05463       -0.14485
H         -5.25029        0.98783       -1.92042
H         -5.50996       -0.51500       -0.97898
H          1.92080        2.07693        0.92566
Cl         2.22085        2.91995       -0.01289
29
0_cl_r.log	Energy: -769116.1831815
C          1.66571       -0.33918        0.18453
C          0.71091       -1.06584        1.18139
C         -0.09718       -1.65467       -0.02835
C          0.84853       -0.90947       -1.03302
H          1.04404       -1.62055        2.05378
H         -0.43527       -2.68239       -0.12337
H          1.29363       -1.33931       -1.92622
C          0.71951        0.92944        0.20114
C         -0.22298        0.19476        1.20585
C         -1.04268       -0.41005       -0.00234
C         -0.08371        0.34861       -1.00302
H          1.06192        1.95488        0.29071
H         -0.67762        0.64596        2.08195
H         -0.42920        0.91787       -1.85985
C         -2.51383       -0.41508       -0.09380
C          3.14072       -0.27923        0.30437
O         -3.23712        0.57306       -0.07536
O         -3.02917       -1.64339       -0.20325
O          3.69176        0.27387       -0.79952
O          3.78432       -0.65060        1.25807
C         -4.46927       -1.73442       -0.29498
H         -4.68172       -2.79723       -0.37506
H         -4.92915       -1.31108        0.59785
H         -4.82341       -1.19846       -1.17542
C          5.12289        0.42373       -0.77974
H          5.60574       -0.54897       -0.67757
H          5.38037        0.88267       -1.73146
H          5.42674        1.06237        0.05065
Cl        -2.12860        2.76936        0.13542
29
0_r_HCl_o.log	Energy: -769107.4850782
C          1.66475       -0.44846       -0.14518
C          0.73361       -1.41294       -0.94970
C         -0.20662       -0.20579       -1.19996
C          0.70060        0.77188       -0.41608
H          1.08869       -2.14319       -1.67097
H          1.02083        1.76589       -0.71014
C          0.83643       -0.76723        1.16236
C         -0.08872       -1.73549        0.35059
C         -1.06043       -0.53722        0.08083
C         -0.11739        0.43877        0.87725
H         -0.40880       -2.72658        0.66010
H         -0.46565        1.17402        1.59656
C         -2.53675       -0.52954        0.12605
C          3.14654       -0.43629       -0.22314
O         -3.22383        0.47761        0.16421
O         -3.06060       -1.75839        0.09598
O          3.65247        0.62960        0.43285
O          3.82393       -1.26827       -0.77914
C         -4.50245       -1.83697        0.06934
H         -4.73050       -2.89927        0.04105
H         -4.92038       -1.37256        0.96246
H         -4.88880       -1.33228       -0.81613
C          5.08855        0.73520        0.44904
H          5.47383        0.81155       -0.56832
H          5.30652        1.63970        1.01177
H          5.52812       -0.13717        0.93423
H         -2.53830        2.08168       -0.05534
Cl        -1.95518        3.25106       -0.22994
H          1.28801       -0.98962        2.12409
42
0_r_tbuocl.log	Energy: -914999.6672592
C         -2.88163        0.19652       -0.03572
C         -1.55978       -0.46747       -0.56661
C         -0.84237       -0.26783        0.79148
C         -2.14321        0.41845        1.33486
H         -0.23028       -0.98032        1.33449
C         -2.34844        1.56356       -0.57490
C         -1.04596        0.88203       -1.13054
C         -0.31751        1.10565        0.24001
C         -1.62990        1.79460        0.79689
H         -2.96123        2.28267       -1.11188
H         -0.59602        1.07119       -2.09972
C          1.04446        1.64603        0.47303
C         -4.25406       -0.32330       -0.24300
O          1.67569        1.49150        1.49553
O          1.47380        2.36727       -0.57612
O         -4.52416       -1.33608        0.60826
O         -5.03395        0.08207       -1.07270
C          2.80129        2.91347       -0.47238
H          2.91848        3.55774       -1.34068
H          2.91008        3.48310        0.45095
H          3.52718        2.10171       -0.49658
C         -5.81105       -1.96016        0.45018
H         -5.90649       -2.38474       -0.54999
H         -5.84924       -2.74243        1.20473
H         -6.60859       -1.23291        0.60766
C          2.71570       -1.77778        1.38610
C          3.69353       -1.31451        0.31057
H          2.22485       -0.91777        1.84256
H          1.96015       -2.44528        0.96733
H          3.25686       -2.32782        2.15992
C          4.37879       -2.48069       -0.39448
C          4.71078       -0.32586        0.88785
H          5.05005       -2.11492       -1.17424
H          4.96180       -3.06072        0.32501
H          3.64544       -3.14816       -0.85085
H          5.32325       -0.84022        1.63222
H          5.36799        0.05383        0.10289
H          4.19709        0.50733        1.36830
O          3.02485       -0.45625       -0.67061
H         -2.59161        0.23340        2.30735
H         -1.62692        2.72394        1.35819
Cl         1.70785       -1.21318       -1.51955
42
0_r_tbuoh.log	Energy: -626619.9466382
C         -0.19926       -1.34671        0.25100
C          0.12530       -0.03480       -0.54157
C          1.27635       -0.70683       -1.33001
C          0.98801       -2.02721       -0.53266
H          1.49123       -0.64208       -2.39228
H          0.93883       -3.02283       -0.96524
C          0.78284       -0.85878        1.36428
C          1.07125        0.47012        0.57857
C          2.24929       -0.21789       -0.20552
C          1.95948       -1.55003        0.59709
H          0.57419       -0.92919        2.42803
H          1.11437        1.46495        1.01071
H          2.73445       -2.15675        1.05492
C          3.60788        0.33147       -0.44114
C         -1.53925       -1.93655        0.49441
O          4.24257        0.19970       -1.46070
O          4.06397        0.97812        0.65184
O         -2.07811       -2.39459       -0.65317
O         -2.08847       -1.99501        1.56897
C          5.39626        1.51700        0.55271
H          5.58798        1.99427        1.51066
H          6.11578        0.71851        0.36761
H          5.45028        2.24380       -0.25842
C         -3.40251       -2.95173       -0.54766
H         -4.09956       -2.19841       -0.17941
H         -3.66774       -3.25985       -1.55602
H         -3.40154       -3.80543        0.13080
C         -3.66074        1.04978       -0.72839
C         -2.84104        2.17891       -0.09170
H         -3.95961        1.32733       -1.74177
H         -3.06718        0.13405       -0.78954
H         -4.55985        0.83679       -0.14306
C         -2.43103        1.81206        1.34007
C         -3.62337        3.49052       -0.10693
H         -1.80259        2.60005        1.76160
H         -3.30806        1.68516        1.98057
H         -1.87291        0.87307        1.36238
H         -4.54786        3.39656        0.46845
H         -3.02192        4.29315        0.32574
H         -3.87518        3.76627       -1.13332
O         -1.66999        2.43031       -0.88706
H         -1.13965        1.61633       -0.91664
27
0_r.log	Energy: -479919.8804367
C          1.33988        0.21488        0.07564
C          0.26476        1.29771        0.42019
C         -0.49054        0.20960        1.22612
C          0.56677       -0.87781        0.90669
H          0.49949        2.31429        0.72180
H          1.03943       -1.57375        1.59383
C          0.49134       -0.19874       -1.19354
C         -0.57809        0.88851       -0.83948
C         -1.36017       -0.19928       -0.01518
C         -0.27739       -1.27458       -0.35563
H          0.92089       -0.36035       -2.17740
H         -1.04553        1.58193       -1.53351
H         -0.50901       -2.29022       -0.66449
C         -2.82356       -0.43985       -0.00814
C          2.80466        0.44694        0.05503
O         -3.34801       -1.52828        0.02131
O         -3.50690        0.72344       -0.01853
O          3.47858       -0.72310        0.00651
O          3.34041        1.53024        0.05627
C         -4.94008        0.60918        0.05120
H         -5.31374        1.63029        0.03537
H         -5.31841        0.04618       -0.80293
H         -5.23557        0.10483        0.97200
C          4.91292       -0.61894       -0.06184
H          5.29747       -0.09988        0.81685
H          5.27728       -1.64301       -0.09382
H          5.21218       -0.07458       -0.95842
42
0_tbuo_r.log	Energy: -626622.5901279
C         -2.42090       -0.18846        0.07780
C         -1.08870       -0.93341        0.40154
C         -0.71096        0.19405        1.42768
C         -2.04341        0.95423        1.09190
H         -1.01694       -2.00335        0.57404
H         -0.30526        0.03686        2.42329
H         -2.73226        1.38401        1.81436
C         -1.69566        0.61711       -1.07341
C         -0.36815       -0.14081       -0.74324
C          0.01399        0.98713        0.29626
C         -1.32127        1.74120       -0.05360
H         -2.11307        0.77203       -2.06483
H          0.33693       -0.54763       -1.46061
H         -1.39127        2.80980       -0.23689
C          1.36893        1.57498        0.38569
C         -3.74668       -0.83169       -0.06507
O          2.16509        1.36406        1.27551
O          1.62569        2.36370       -0.67410
O         -4.72397        0.09687       -0.18683
O         -3.95393       -2.02282       -0.09084
C          2.97264        2.86203       -0.77674
H          2.97841        3.50173       -1.65635
H          3.23848        3.42998        0.11546
H          3.66135        2.02641       -0.90327
C         -6.05631       -0.41448       -0.36641
H         -6.34676       -1.02876        0.48692
H         -6.69643        0.46139       -0.44439
H         -6.11447       -1.01588       -1.27470
C          2.43359       -2.02107        0.82443
C          3.52394       -1.45425       -0.09952
H          2.04269       -1.22398        1.45821
H          1.61606       -2.43911        0.23416
H          2.84149       -2.80643        1.46615
C          4.05675       -2.57948       -1.04501
C          4.68751       -0.84129        0.69653
H          4.81536       -2.18426       -1.72094
H          4.50037       -3.35505       -0.41643
H          3.24082       -3.00982       -1.62637
H          5.13595       -1.58696        1.35849
H          5.45545       -0.46653        0.01638
H          4.31463       -0.01238        1.29984
O          3.00045       -0.53894       -0.98818
42
0_TS_cl_add_rst.log	Energy: -914998.0410182
C          2.69557        0.18190        0.18996
C          1.22539       -0.36106        0.12526
C          0.88891        0.50629       -1.10462
C          2.33972        1.08920       -1.04682
H          0.35586        0.21009       -2.00264
C          2.18095        1.28263        1.17421
C          0.72239        0.69802        1.13246
C          0.37748        1.61005       -0.09274
C          1.84213        2.19305       -0.05624
H          2.71059        1.58257        2.07439
H          0.07761        0.53567        1.98969
C         -0.84603        2.41236       -0.33761
C          3.91998       -0.63305        0.38687
O         -1.00850        3.12490       -1.30099
O         -1.76779        2.24083        0.63207
O          4.26469       -1.26850       -0.75070
O          4.52447       -0.73433        1.42799
C         -3.00316        2.95918        0.45490
H         -3.61801        2.69291        1.31103
H         -2.81670        4.03322        0.43069
H         -3.48443        2.65686       -0.47555
C          5.40242       -2.14659       -0.65935
H          5.21405       -2.93418        0.07110
H          5.52467       -2.56687       -1.65470
H          6.29087       -1.58731       -0.36379
C         -3.62455       -0.73278        1.28932
C         -3.66552       -1.49495       -0.03465
H         -3.68495       -1.42902        2.12821
H         -2.70773       -0.14915        1.37899
H         -4.47127       -0.04358        1.34802
C         -3.49218       -0.56186       -1.23275
C         -4.95373       -2.31555       -0.15904
H         -3.48254       -1.13372       -2.16271
H         -4.31677        0.15434       -1.27313
H         -2.55949       -0.00104       -1.16024
H         -5.81442       -1.64209       -0.16334
H         -4.95395       -2.89084       -1.08634
H         -5.05156       -3.00415        0.68184
O         -2.66923       -2.55250       -0.05483
H          2.99033        1.23425       -1.90463
H          2.06616        3.25169       -0.14042
Cl        -1.00447       -1.97494        0.06883
42
0_TS_Habs_tbuo.log	Energy: -626612.2302616
C         -0.30666       -1.29361        0.20986
C          0.03393        0.16937       -0.27727
C          1.06841       -0.37237       -1.30635
C          0.74955       -1.82800       -0.82122
H          1.18326       -0.05656       -2.33847
H          0.58834       -2.68384       -1.47039
C          0.80237       -1.13963        1.30296
C          1.11970        0.31769        0.82469
C          2.17135       -0.22568       -0.20827
C          1.85181       -1.69599        0.28311
H          0.67801       -1.45093        2.33624
H          1.27116        1.17874        1.46799
H          2.61347       -2.43804        0.50521
C          3.54572        0.27828       -0.44573
C         -1.66483       -1.82896        0.46747
O          4.09459        0.32006       -1.52147
O          4.13111        0.65658        0.71110
O         -2.22341       -2.32040       -0.65715
O         -2.21913       -1.81331        1.54218
C          5.49174        1.11572        0.60459
H          5.79076        1.37512        1.61739
H          6.12894        0.32627        0.20397
H          5.54708        1.98677       -0.04920
C         -3.56626       -2.82482       -0.52387
H         -4.23714       -2.03194       -0.19182
H         -3.84421       -3.17277       -1.51573
H         -3.59246       -3.64369        0.19577
C         -3.61028        1.16246       -0.61699
C         -2.60464        2.18006       -0.06228
H         -3.82349        1.37984       -1.66596
H         -3.19828        0.15415       -0.55897
H         -4.54808        1.18312       -0.05453
C         -2.32846        1.93134        1.42795
C         -3.13090        3.61315       -0.26658
H         -1.55652        2.61733        1.78405
H         -3.23393        2.08739        2.02040
H         -1.99519        0.90557        1.60069
H         -4.08791        3.73326        0.24877
H         -2.41947        4.33846        0.13228
H         -3.27578        3.81477       -1.32960
O         -1.40272        2.14607       -0.81454
H         -0.76745        1.13102       -0.57152
29
0_TS_r-och3.log	Energy: -769103.8690863
C         -1.72325       -0.23165        0.22112
C         -0.78272       -0.49869        1.44206
C          0.30447        0.33468        0.71343
C         -0.61405        0.62319       -0.50091
H         -1.09657       -0.43019        2.47955
H         -0.79289        1.57336       -0.99495
C         -1.14433       -1.52359       -0.48357
C         -0.20755       -1.78782        0.74171
C          0.91022       -0.93746        0.05516
C         -0.04261       -0.66619       -1.18382
H         -1.76126       -2.26804       -0.97660
H         -0.03588       -2.74810        1.22008
H          0.27490       -0.74589       -2.22034
C          2.33926       -1.31066       -0.07657
C         -3.16943        0.08814        0.31707
O          2.78242       -2.43242       -0.03641
O          3.08886       -0.20645       -0.28373
O         -3.64206        0.53955       -0.86415
O         -3.84992       -0.05490        1.30485
C          4.50161       -0.40968       -0.48267
H          4.91906        0.58663       -0.60483
H          4.93518       -0.90890        0.38409
H          4.67264       -1.01551       -1.37309
C         -5.04980        0.84297       -0.90298
H         -5.28887        1.62147       -0.17780
H         -5.24448        1.18733       -1.91578
H         -5.63635       -0.04870       -0.67847
H          2.17501        1.80346        0.38356
Cl         2.58319        3.02867        0.25588
29
0_TS_r-o.log	Energy: -769102.8181523
C         -1.68985       -0.27432        0.24868
C         -0.80101       -0.65530        1.47826
C          0.17504        0.47371        1.05539
C         -0.69648        0.87692       -0.16307
H         -1.18908       -0.87258        2.46892
H         -0.99628        1.87551       -0.46501
C         -0.85173       -1.27080       -0.64857
C          0.02820       -1.64628        0.58612
C          1.03578       -0.48811        0.19342
C          0.13395       -0.12369       -1.04241
H         -1.29848       -1.97874       -1.33943
H          0.33858       -2.64770        0.87334
H          0.51916        0.08097       -2.03693
C          2.51124       -0.64614        0.21724
C         -3.17200       -0.20689        0.25998
O          3.23757       -0.24754        1.09641
O          2.94117       -1.32676       -0.86400
O         -3.63506        0.39460       -0.85672
O         -3.88372       -0.64692        1.13162
C          4.36168       -1.55891       -0.93304
H          4.52195       -2.10070       -1.86203
H          4.89783       -0.60955       -0.94103
H          4.69105       -2.15090       -0.07836
C         -5.06772        0.48202       -0.97535
H         -5.48196        1.05463       -0.14485
H         -5.25029        0.98783       -1.92042
H         -5.50996       -0.51500       -0.97898
H          1.92080        2.07693        0.92566
Cl         2.22085        2.91995       -0.01289
28
0.log	Energy: -480345.8482336
C         -1.35235        0.22260        0.10929
C         -0.40059        1.32062        0.67700
C          0.40065        1.32179       -0.67473
C         -0.54602        0.20742       -1.24409
H         -0.73872        2.19967        1.21811
H          0.73882        2.20174       -1.21433
H         -1.00388        0.19935       -2.22953
C         -0.39770       -0.90370        0.67161
C          0.54602        0.20519        1.24442
C          1.35235        0.22276       -0.10887
C          0.39762       -0.90252       -0.67326
H         -0.74253       -1.78679        1.20277
H          1.00385        0.19535        2.22985
H          0.74245       -1.78465       -1.20601
C          2.82737        0.21644       -0.24347
C         -2.82741        0.21638        0.24343
O          3.48042        1.00528       -0.88591
O          3.36956       -0.81369        0.44638
O         -3.36936       -0.81422       -0.44589
O         -3.48070        1.00585        0.88484
C          4.80130       -0.93421        0.37238
H          5.05211       -1.80210        0.97793
H          5.11821       -1.08097       -0.66105
H          5.27957       -0.03728        0.76805
C         -4.80118       -0.93436       -0.37277
H         -5.27898       -0.03770       -0.76964
H         -5.05176       -1.80277       -0.97767
H         -5.11884       -1.08005        0.66058
42
1a_r_tbuocl_c1.log	Energy: -1203421.3398463
C          2.99218        0.30585        0.20634
C          1.66472       -0.37441        0.69357
C          1.05257       -0.30425       -0.72696
C          2.35575        0.39419       -1.22825
C          2.36254        1.68404        0.59573
C          1.05049        0.98525        1.09915
C          0.41664        1.07874       -0.33474
C          1.74320        1.77845       -0.84023
H          2.90045        2.46708        1.12163
H          0.50910        1.22320        2.00837
C         -0.94202        1.58234       -0.66651
C          4.36795       -0.13298        0.55154
O         -1.58126        1.27308       -1.64320
O         -1.33788        2.48497        0.24930
O          4.75084       -1.17300       -0.21372
O          5.05253        0.36070        1.41594
C         -2.64052        3.06624        0.05130
H         -2.71462        3.86651        0.78395
H         -2.73377        3.45765       -0.96208
H         -3.40127        2.30882        0.23142
C          6.04746       -1.72626        0.08045
H          6.07890       -2.08970        1.10820
H          6.17834       -2.54601       -0.62172
H          6.82211       -0.97105       -0.05752
C         -3.33992       -1.69648       -1.00382
C         -4.09067       -1.02588        0.14030
H         -2.83205       -0.95084       -1.61574
H         -2.59595       -2.40011       -0.62845
H         -4.04583       -2.25085       -1.62761
C         -4.73014       -2.03308        1.09081
C         -5.11959       -0.02388       -0.39168
H         -5.24626       -1.51938        1.90470
H         -5.45362       -2.64838        0.55044
H         -3.97709       -2.69706        1.51912
H         -5.89795       -0.56742       -0.93218
H         -5.58719        0.52484        0.42840
H         -4.64687        0.68026       -1.07749
O         -3.21006       -0.12228        0.88785
H          2.86878        0.14220       -2.15167
H          1.74756        2.65870       -1.47464
Cl        -1.82037       -0.89148        1.59816
Cl         0.26095       -1.61578       -1.59689
42
1a_r_tbuocl.log	Energy: -1203421.3398463
C          2.99218        0.30585        0.20634
C          1.66472       -0.37441        0.69357
C          1.05257       -0.30425       -0.72696
C          2.35575        0.39419       -1.22825
C          2.36254        1.68404        0.59573
C          1.05049        0.98525        1.09915
C          0.41664        1.07874       -0.33474
C          1.74320        1.77845       -0.84023
H          2.90045        2.46708        1.12163
H          0.50910        1.22320        2.00837
C         -0.94202        1.58234       -0.66651
C          4.36795       -0.13298        0.55154
O         -1.58126        1.27308       -1.64320
O         -1.33788        2.48497        0.24930
O          4.75084       -1.17300       -0.21372
O          5.05253        0.36070        1.41594
C         -2.64052        3.06624        0.05130
H         -2.71462        3.86651        0.78395
H         -2.73377        3.45765       -0.96208
H         -3.40127        2.30882        0.23142
C          6.04746       -1.72626        0.08045
H          6.07890       -2.08970        1.10820
H          6.17834       -2.54601       -0.62172
H          6.82211       -0.97105       -0.05752
C         -3.33992       -1.69648       -1.00382
C         -4.09067       -1.02588        0.14030
H         -2.83205       -0.95084       -1.61574
H         -2.59595       -2.40011       -0.62845
H         -4.04583       -2.25085       -1.62761
C         -4.73014       -2.03308        1.09081
C         -5.11959       -0.02388       -0.39168
H         -5.24626       -1.51938        1.90470
H         -5.45362       -2.64838        0.55044
H         -3.97709       -2.69706        1.51912
H         -5.89795       -0.56742       -0.93218
H         -5.58719        0.52484        0.42840
H         -4.64687        0.68026       -1.07749
O         -3.21006       -0.12228        0.88785
H          2.86878        0.14220       -2.15167
H          1.74756        2.65870       -1.47464
Cl        -1.82037       -0.89148        1.59816
Cl         0.26095       -1.61578       -1.59689
42
1a_r_tbuoh.log	Energy: -915042.3758549
C          0.41556       -1.35852       -0.52806
C         -0.02897       -0.01299        0.13372
C         -1.28266       -0.67390        0.74728
C         -0.87591       -2.02608        0.08436
H         -0.89327       -2.98865        0.58673
C         -0.38064       -0.93707       -1.80504
C         -0.79768        0.42522       -1.13677
C         -2.08790       -0.25893       -0.55150
C         -1.66555       -1.61186       -1.20335
H         -0.00321       -1.04997       -2.81679
H         -0.77927        1.40520       -1.60270
H         -2.35416       -2.25421       -1.74107
C         -3.46592        0.29781       -0.50988
C          1.78248       -1.94255       -0.52277
O         -4.46776       -0.33543       -0.74049
O         -3.44497        1.58937       -0.14524
O          2.12495       -2.34361        0.71497
O          2.49731       -2.03662       -1.49133
C         -4.72991        2.22031        0.02516
H         -4.51159        3.23970        0.33271
H         -5.28366        2.20833       -0.91413
H         -5.30445        1.69924        0.79132
C          3.45354       -2.88454        0.85787
H          4.19538       -2.13460        0.58211
H          3.54582       -3.14868        1.90829
H          3.57383       -3.76372        0.22435
C          3.61191        1.13431        0.90163
C          2.94488        2.21970        0.04822
H          3.73369        1.48496        1.92892
H          2.99649        0.23099        0.92371
H          4.59498        0.86873        0.50254
C          2.78252        1.74921       -1.40249
C          3.74404        3.52002        0.10419
H          2.25948        2.51103       -1.98516
H          3.75399        1.56016       -1.86706
H          2.21123        0.81936       -1.45420
H          4.75079        3.37284       -0.29484
H          3.24496        4.29445       -0.48256
H          3.82260        3.86909        1.13603
O          1.65861        2.54615        0.60282
H          1.12377        1.73729        0.63262
Cl        -1.89066       -0.49890        2.38987
27
1a_r.log	Energy: -768342.5298132
C          1.16455       -0.48661        0.26709
C          0.44219        0.88976       -0.03247
C         -0.55181        0.65029        1.14926
C          0.15942       -0.71725        1.43780
H         -0.84646        1.40385        1.87347
H          0.45927       -1.06596        2.41994
C          0.18197       -1.21578       -0.72342
C         -0.51957        0.13872       -0.98076
C         -1.53904       -0.08634        0.18616
C         -0.81968       -1.45979        0.46115
H          0.49359       -1.94646       -1.46366
H         -1.34198       -2.39192        0.65613
C         -3.00328        0.15778        0.12630
C          2.64101       -0.63124        0.35017
O         -3.57146        1.09273        0.63659
O         -3.62065       -0.80300       -0.58958
O          3.18926       -0.65072       -0.87711
O          3.26881       -0.69051        1.37991
Cl         1.28710        2.40449       -0.35029
C         -5.04184       -0.64145       -0.76126
H         -5.36034       -1.49335       -1.35711
H         -5.54270       -0.63804        0.20747
H         -5.25572        0.29379       -1.27971
C          4.62911       -0.68785       -0.92331
H          4.99994       -1.59195       -0.43927
H          4.88442       -0.68258       -1.97999
H          5.04323        0.18689       -0.42126
42
1b_r_tbuocl.log	Energy: -1203422.5451100
C          2.72033       -0.33134        0.19736
C          1.33960       -1.00511        0.52899
C          0.69011       -0.45368       -0.76506
C          2.05442        0.24350       -1.10573
C          2.25142        0.90889        1.02745
C          0.88573        0.21272        1.37416
C          0.22357        0.78769        0.07295
C          1.60341        1.47978       -0.27074
H          2.88165        1.46147        1.71761
C         -1.08682        1.47185       -0.06923
C          4.05094       -0.97645        0.31886
O         -1.69675        1.55891       -1.11014
O         -1.47724        2.01748        1.09116
O          4.31710       -1.74493       -0.75668
O          4.79464       -0.85439        1.26273
C         -2.74517        2.69997        1.07724
H         -2.82797        3.17663        2.05099
H         -2.76944        3.44136        0.27854
H         -3.54347        1.97234        0.93636
C          5.56022       -2.47086       -0.71563
H          5.57436       -3.14907        0.13832
H          5.60238       -3.02657       -1.64931
H          6.40027       -1.77963       -0.63907
C         -2.98072       -1.56100       -1.68739
C         -3.93684       -1.23436       -0.54415
H         -2.40709       -0.67530       -1.96186
H         -2.29602       -2.36423       -1.40819
H         -3.55145       -1.89507       -2.55728
C         -4.74023       -2.44951       -0.09209
C         -4.84754       -0.05947       -0.91239
H         -5.39057       -2.18799        0.74517
H         -5.35970       -2.81357       -0.91527
H         -4.08113       -3.26218        0.21894
H         -5.48492       -0.35356       -1.74964
H         -5.48747        0.21107       -0.07008
H         -4.25057        0.80310       -1.20935
O         -3.21470       -0.65674        0.59313
Cl        -1.99686       -1.69277        1.28020
H          0.05854       -0.97751       -1.47411
H          0.40915        0.21164        2.34813
Cl         1.75908        3.15101       -0.80764
H          2.52681        0.27879       -2.08258
42
1b_r_tbuoh.log	Energy: -915042.2234956
C         -0.32490        1.17388       -0.03485
C         -0.23871       -0.23220        0.65091
C          0.95778        0.19002        1.53933
C          0.90583        1.60134        0.85327
H          1.10879        0.00984        2.59868
H          1.00388        2.55855        1.35604
C          0.62568        0.63181       -1.15142
C          0.67779       -0.78391       -0.47177
C          1.90329       -0.35365        0.41684
C          1.84027        1.06615       -0.27421
H          0.50419        0.82887       -2.21190
H          0.59680       -1.73391       -0.98921
C          3.16333       -1.10645        0.64782
C         -1.55133        1.97616       -0.27877
O          3.75591       -1.14933        1.69845
O          3.57437       -1.70518       -0.48414
O         -2.06061        2.43407        0.88044
O         -2.03985        2.18105       -1.36364
C          4.83488       -2.40035       -0.40630
H          5.00382       -2.80444       -1.40122
H          5.62964       -1.70701       -0.12993
H          4.77905       -3.20026        0.33257
C         -3.28226        3.19241        0.77525
H         -4.06898        2.57817        0.33643
H         -3.53654        3.47283        1.79430
H         -3.12564        4.07672        0.15702
C         -4.15088       -0.74412        0.54875
C         -3.46721       -1.93104       -0.14069
H         -4.55355       -1.05169        1.51643
H         -3.43409        0.06303        0.72146
H         -4.96769       -0.35014       -0.06253
C         -2.91410       -1.51979       -1.51075
C         -4.43330       -3.10540       -0.28180
H         -2.38033       -2.35797       -1.96463
H         -3.71890       -1.21312       -2.18422
H         -2.22614       -0.67555       -1.42200
H         -5.29358       -2.82671       -0.89551
H         -3.92950       -3.95381       -0.75024
H         -4.79034       -3.41911        0.70149
O         -2.40032       -2.42064        0.69098
H         -1.76441       -1.69972        0.82868
Cl         3.25004        1.92685       -0.88222
27
1b_r.log	Energy: -768342.5305160
C          1.18443       -0.52388        0.26629
C          0.39301        0.82901        0.06621
C         -0.55573        0.48291        1.25565
C          0.22323       -0.86901        1.45144
H         -0.86042        1.16487        2.04351
H          0.55531       -1.27008        2.40379
C          0.20948       -1.19078       -0.77538
C         -0.56538        0.15971       -0.96466
C         -1.53156       -0.18100        0.22895
C         -0.72973       -1.51787        0.41304
H          0.53158       -1.84656       -1.57812
C         -3.00937       -0.04100        0.25422
C          2.66613       -0.61487        0.30538
O         -3.65212        0.32205        1.20976
O         -3.54886       -0.39694       -0.92850
O          3.18112       -0.53998       -0.93658
O          3.32628       -0.71201        1.31135
Cl         1.16493        2.39517       -0.16839
H         -0.87560        0.59025       -1.91176
C         -4.98726       -0.35840       -0.99829
H         -5.34875        0.65185       -0.80364
H         -5.23666       -0.66908       -2.00996
H         -5.41954       -1.04201       -0.26677
C          4.61955       -0.52716       -1.02030
H          5.03086       -1.44585       -0.60077
H          4.84703       -0.45111       -2.08069
H          5.02015        0.32891       -0.47669
29
1_cl_r.log	Energy: -1057540.0263929
C          1.47582        0.39585       -0.28493
C          0.76804       -0.69646        0.60957
C         -0.03037       -1.22106       -0.62016
C          0.65601       -0.13452       -1.51483
H         -0.17082       -2.26708       -0.87118
H          1.07788       -0.31422       -2.49900
C          0.32801        1.39475        0.06852
C         -0.36105        0.31776        0.96773
C         -1.17689       -0.21541       -0.27562
C         -0.48371        0.88796       -1.16941
H          0.48218        2.43000        0.34965
H         -0.77574        0.48179        1.95621
H         -1.01409        1.52120       -1.87244
C         -2.62336       -0.51080       -0.25850
C          2.92936        0.68660       -0.22236
O         -3.51220        0.28847        0.00217
O         -2.89949       -1.78027       -0.56518
O          3.63471       -0.26337       -0.86806
O          3.42500        1.62467        0.35370
C         -4.29630       -2.15727       -0.56349
H         -4.30543       -3.21088       -0.82918
H         -4.72406       -2.00065        0.42649
H         -4.84443       -1.56476       -1.29571
C          5.06792       -0.13895       -0.79556
H          5.39678       -0.17653        0.24339
H          5.46091       -0.98462       -1.35464
H          5.38946        0.80293       -1.24142
Cl        -2.81247        2.59001        0.56914
Cl         1.59614       -1.72671        1.78150
42
1c_r_tbuocl.log	Energy: -1203423.3413756
C         -2.60836        0.14197       -0.50608
C         -1.25311       -0.53215       -0.88492
C         -0.62696       -0.25120        0.50246
C         -1.95822        0.45932        0.89687
C         -2.05021        1.48992       -1.06662
C         -0.70713        0.78876       -1.48923
C         -0.07804        1.09891       -0.08651
C         -1.42728        1.81058        0.33169
H         -2.63533        2.17330       -1.67528
C          1.26366        1.66271        0.21337
C         -3.98879       -0.36654       -0.71405
O          1.81475        1.57499        1.28710
O          1.76506        2.31749       -0.84560
O         -4.13670       -1.58119       -0.15924
O         -4.86673        0.23353       -1.28733
C          3.08099        2.87920       -0.68097
H          3.26090        3.46351       -1.58021
H          3.11834        3.51097        0.20677
H          3.80732        2.07223       -0.59536
C         -5.45326       -2.15739       -0.24565
H         -5.74098       -2.28984       -1.28923
H         -5.38190       -3.11745        0.25951
H         -6.18025       -1.51334        0.25025
C          2.86138       -1.69077        1.47385
C          3.91003       -1.28323        0.44352
H          2.33792       -0.80992        1.84675
H          2.13904       -2.38721        1.04360
H          3.34891       -2.19195        2.31355
C          4.65008       -2.48247       -0.13981
C          4.87832       -0.25114        1.02888
H          5.37075       -2.15773       -0.89314
H          5.18642       -3.01036        0.65236
H          3.95476       -3.18533       -0.60249
H          5.43766       -0.71299        1.84590
H          5.58892        0.08476        0.27097
H          4.32809        0.60559        1.41881
O          3.30657       -0.49191       -0.63302
H         -1.48264        2.75692        0.85842
Cl         2.06478       -1.31610       -1.53133
H         -0.06381       -0.92277        1.14082
H         -0.19107        0.92303       -2.43341
Cl        -2.78390        0.27999        2.44929
42
1c_r_tbuoh.log	Energy: -915043.0713613
C          0.22359        0.97076        0.41274
C         -0.02246       -0.20229       -0.58166
C         -1.28651        0.45195       -1.18987
C         -1.08739        1.62630       -0.17836
H         -1.56161        0.56062       -2.23405
C         -0.63806        0.20474        1.46918
C         -0.83738       -0.99459        0.47519
C         -2.13153       -0.31767       -0.12032
C         -1.93088        0.87252        0.89578
H         -0.74754       -2.04688        0.72264
H         -2.72593        1.32397        1.47869
C         -3.42768       -0.99143       -0.39510
C          1.48062        1.71107        0.69972
O         -4.04590       -0.91594       -1.42879
O         -3.83298       -1.69598        0.68071
O          2.04520        2.14246       -0.43960
O          1.92459        1.91230        1.80412
C         -5.09358       -2.38203        0.54501
H         -5.25234       -2.88630        1.49499
H         -5.89355       -1.66772        0.34755
H         -5.04470       -3.10268       -0.27179
C          3.25232        2.91621       -0.29247
H          4.02384        2.31950        0.19505
H          3.55032        3.17952       -1.30409
H          3.05606        3.81057        0.29917
C          3.90597       -1.03449       -0.82021
C          3.14667       -2.22537       -0.22388
H          4.21751       -1.26099       -1.84236
H          3.26873       -0.14659       -0.84779
H          4.79508       -0.79918       -0.22817
C          2.71114       -1.92621        1.21616
C          3.99714       -3.49275       -0.27385
H          2.12623       -2.75983        1.61159
H          3.57644       -1.76899        1.86567
H          2.09979       -1.02178        1.26362
H          4.90991       -3.36961        0.31440
H          3.43532       -4.34016        0.12548
H          4.27261       -3.72008       -1.30587
O          1.99255       -2.51600       -1.03226
H          1.43684       -1.72203       -1.07335
H         -0.36924        0.12704        2.51831
Cl        -1.25961        3.33862       -0.56656
27
1c_r.log	Energy: -768342.2140504
C          1.52134       -0.08077        0.26341
C          0.52048        0.04316       -0.95089
C         -0.43610        0.88309       -0.05270
C          0.55201        0.76774        1.15211
H          0.85642        1.58943        1.79266
C          0.79130       -1.41583        0.68080
C         -0.20647       -1.27154       -0.52238
C         -1.19075       -0.44092        0.37816
C         -0.16909       -0.54952        1.53871
H          1.30209       -2.32875        0.97127
C         -2.67402       -0.52617        0.43570
C          2.98891        0.12822        0.16959
O         -3.34850       -0.23053        1.38940
O         -3.17251       -0.92823       -0.75172
O          3.56476       -0.85838       -0.55008
O          3.59552        1.05265        0.65375
H         -0.52156       -2.06666       -1.19145
H          0.81046        0.31234       -1.96048
Cl        -1.24495        2.36757       -0.56412
C          4.98995       -0.75197       -0.73356
H          5.49739       -0.76326        0.23159
H          5.27142       -1.61852       -1.32693
H          5.23646        0.17199       -1.25784
C         -4.60987       -0.94655       -0.84974
H         -4.82719       -1.27883       -1.86194
H         -5.03017       -1.63638       -0.11717
H         -5.01143        0.05215       -0.67568
42
1_tbuo_r.log	Energy: -915047.9362477
C          2.25236       -0.61436       -0.09040
C          1.00273        0.35013       -0.16669
C          0.40518       -0.28316        1.12644
C          1.63557       -1.24970        1.20664
H         -0.03411        0.26388        1.95267
C          1.48615       -1.64223       -0.98059
C          0.25508       -0.67764       -1.06723
C         -0.35363       -1.31246        0.23435
C          0.88374       -2.29457        0.31138
H          1.93582       -2.16758       -1.81747
H         -0.31998       -0.43192       -1.95186
C         -1.77020       -1.70858        0.41382
C          3.64842       -0.16137       -0.29849
O         -2.47018       -1.40957        1.35576
O         -2.18489       -2.48012       -0.60919
O          4.10244        0.50282        0.78365
O          4.29200       -0.32970       -1.30694
C         -3.56344       -2.88794       -0.57068
H         -3.70743       -3.51022       -1.45084
H         -3.77077       -3.45184        0.33952
H         -4.21211       -2.01202       -0.61028
C          5.41623        1.07802        0.66153
H          5.43935        1.79332       -0.16130
H          5.60399        1.57641        1.60956
H          6.15716        0.29818        0.48130
C         -2.42080        2.05967        1.38044
C         -3.06339        1.75147        0.01908
H         -2.44250        1.16285        2.00183
H         -1.38505        2.37481        1.24538
H         -2.96846        2.85546        1.89223
C         -2.94143        2.99574       -0.92012
C         -4.53673        1.33581        0.16187
H         -3.38783        2.78665       -1.89259
H         -3.47730        3.82041       -0.44423
H         -1.89439        3.26853       -1.05007
H         -5.11825        2.12811        0.64045
H         -4.96752        1.12373       -0.81891
H         -4.60080        0.43679        0.77833
O         -2.35307        0.79000       -0.66532
H          2.20303       -1.46622        2.10687
H          0.80881       -3.36046        0.50689
Cl         1.11959        2.08769       -0.49112
28
1.log	Energy: -768770.1009162
C          1.17592       -0.50944        0.26585
C          0.42608        0.86442        0.05625
C         -0.53355        0.53528        1.24223
C          0.20079       -0.83730        1.43941
H         -0.82532        1.22892        2.02410
H          0.51910       -1.24834        2.39237
C          0.18629       -1.16534       -0.76389
C         -0.54442        0.20264       -0.96773
C         -1.51588       -0.12594        0.22543
C         -0.78042       -1.51247        0.41831
H          0.49427       -1.83507       -1.56096
H         -0.84644        0.63455       -1.91656
H         -1.29218       -2.46020        0.55847
C         -2.98875        0.04680        0.23156
C          2.65254       -0.64331        0.30733
O         -3.62880        0.57009        1.11228
O         -3.53892       -0.48724       -0.88084
O          3.17689       -0.52397       -0.92824
O          3.30770       -0.80755        1.30858
Cl         1.23420        2.41744       -0.18523
C         -4.97417       -0.41180       -0.97012
H         -5.23149       -0.88238       -1.91604
H         -5.43491       -0.94335       -0.13660
H         -5.30058        0.62867       -0.95543
C          4.61473       -0.54268       -1.00555
H          5.00250       -1.48991       -0.62896
H          4.84986       -0.42146       -2.06015
H          5.03376        0.27635       -0.42022
29
2a_cl_r_TS_och3_c2.log	Energy: -1057525.9906752
C         -1.64326       -0.47691        0.39929
C         -0.61434       -0.68346        1.55772
C          0.41475        0.14752        0.75097
C         -0.58484        0.38157       -0.40580
H         -0.86179       -0.58739        2.61055
C         -1.08577       -1.75629       -0.32299
C         -0.06280       -1.97793        0.84422
C          0.99233       -1.12333        0.06900
C         -0.04364       -0.89939       -1.11098
H         -1.71651       -2.51898       -0.76624
H          0.15966       -2.92334        1.32981
H          0.20136       -0.97254       -2.16672
C          2.41795       -1.47709       -0.15219
C         -3.06720       -0.08730        0.57456
O          2.87409       -2.59344       -0.12221
O          3.13230       -0.36688       -0.42077
O         -3.72783       -0.18412       -0.59340
O         -3.56050        0.28546        1.61062
C          4.53791       -0.54756       -0.69021
H          4.93518        0.45636       -0.81470
H          5.01764       -1.05357        0.14743
H          4.67202       -1.13695       -1.59772
C         -5.10312        0.24795       -0.57722
H         -5.16335        1.29553       -0.28135
H         -5.46005        0.11378       -1.59521
H         -5.68172       -0.35893        0.11987
H          2.37411        1.59556        0.57755
Cl         2.98686        2.71384        0.80694
Cl        -0.93797        1.90237       -1.21726
29
2a_r_HCl_och3.log	Energy: -1057527.9718356
C         -1.47987        0.13095       -0.51092
C         -0.93994       -1.04674        0.39791
C          0.23173       -0.13346        0.82642
C         -0.28486        1.04048       -0.03685
H         -0.37926        2.07964        0.25927
C         -0.60147       -0.41597       -1.67868
C         -0.07381       -1.58987       -0.78467
C          1.12336       -0.69331       -0.33379
C          0.58846        0.49929       -1.22334
H         -0.96074       -0.52376       -2.69609
H          0.01321       -2.63647       -1.06069
C          2.52430       -1.16544       -0.22880
C         -2.91613        0.50181       -0.60523
O          2.90309       -2.29435       -0.40254
O          3.36551       -0.14518        0.09888
O         -3.30499        1.18173        0.48594
O         -3.64248        0.20622       -1.52340
C          4.76116       -0.48935        0.25517
H          5.26201        0.44263        0.50593
H          4.87570       -1.21926        1.05581
H          5.14959       -0.90103       -0.67572
C         -4.70434        1.52048        0.55346
H         -5.31097        0.61482        0.53162
H         -4.82882        2.04552        1.49709
H         -4.97892        2.16053       -0.28559
H          2.92604        1.62319        0.38401
Cl         2.72054        2.90462        0.51543
H          1.21296        1.11399       -1.86495
Cl        -1.95121       -2.04229        1.44304
29
2a_r_HCl_o.log	Energy: -1057530.1290311
C         -1.47515        0.14617       -0.48840
C         -0.79694       -1.01279        0.34876
C          0.23181        0.01421        0.87121
C         -0.42029        1.16952        0.07979
H         -0.65354        2.16352        0.44543
C         -0.51050       -0.19330       -1.66711
C          0.15349       -1.34968       -0.84387
C          1.21475       -0.33112       -0.30444
C          0.53858        0.83579       -1.11715
H         -0.83430       -0.27434       -2.69886
H          0.37505       -2.35453       -1.19012
C          2.67173       -0.53656       -0.14573
C         -2.94693        0.32385       -0.59628
O          3.47653        0.35915        0.04307
O          3.01936       -1.82261       -0.21149
O         -3.44387        0.87701        0.52208
O         -3.61019       -0.01244       -1.54774
C          4.41885       -2.11829       -0.00447
H          4.49743       -3.19889       -0.08818
H          5.02247       -1.62290       -0.76474
H          4.72949       -1.78036        0.98398
C         -4.87731        1.01890        0.57333
H         -5.35430        0.04238        0.48588
H         -5.08844        1.46614        1.54130
H         -5.22203        1.66402       -0.23538
H          2.96557        2.01894        0.36566
Cl         2.48920        3.22512        0.59584
H          1.08592        1.57526       -1.69315
Cl        -1.68158       -2.20797        1.29633
42
2a_tbuo_r.log	Energy: -1203469.7587844
C         -2.31369        0.46495       -0.54471
C         -1.14148       -0.48220       -0.07678
C         -0.75385        0.54475        1.04164
C         -1.91221        1.48395        0.57958
C         -1.33177        1.15598       -1.54299
C         -0.17243        0.21320       -1.07695
C          0.22685        1.25215        0.04701
C         -0.94015        2.18834       -0.42876
H         -1.58004        1.38264       -2.57448
H          0.56067       -0.29482       -1.69290
C          1.63768        1.64507        0.28490
C         -3.67686       -0.02733       -0.86563
O          2.34643        1.22471        1.16826
O          2.03877        2.51913       -0.65571
O         -4.36309       -0.29648        0.26007
O         -4.10600       -0.19524       -1.98184
C          3.44306        2.84537       -0.65024
H          3.57144        3.58100       -1.44064
H          3.73287        3.26018        0.31547
H          4.02364        1.94684       -0.85899
C         -5.67044       -0.87350        0.07907
H         -5.59292       -1.81828       -0.45971
H         -6.05744       -1.03295        1.08241
H         -6.31150       -0.19072       -0.47967
C          2.53035       -2.08737        0.58756
C          3.58948       -1.50290       -0.36045
H          2.19073       -1.31750        1.28155
H          1.67238       -2.45642        0.02418
H          2.95048       -2.91428        1.16616
C          4.02501       -2.58794       -1.40002
C          4.81818       -0.98146        0.40088
H          4.75814       -2.18040       -2.09659
H          4.47464       -3.41275       -0.84250
H          3.16097       -2.95576       -1.95376
H          5.27884       -1.78272        0.98460
H          5.55862       -0.58578       -0.29806
H          4.51120       -0.18517        1.08055
O          3.05116       -0.52002       -1.16533
Cl        -1.30059       -2.21678        0.14910
H         -0.83996        3.26063       -0.56172
H         -2.61119        1.96594        1.25546
Cl        -0.42508        0.12073        2.71091
28
2a.log	Energy: -1057193.0124203
C          1.31611       -0.75453       -0.05120
C          0.55224        0.35795        0.76892
C         -0.36206       -0.72926        1.41291
C          0.39551       -1.83573        0.59597
H         -0.63560       -0.76256        2.46225
H          0.75938       -2.77503        0.99929
C          0.29477       -0.56765       -1.23032
C         -0.45600        0.52617       -0.41600
C         -1.38224       -0.56916        0.24302
C         -0.62222       -1.66474       -0.58889
H          0.57026       -0.47525       -2.27565
H         -1.11357       -2.46415       -1.13415
C         -2.85003       -0.41313        0.40602
C          2.79612       -0.82210       -0.15122
O         -3.40988       -0.17639        1.44874
O         -3.47501       -0.54427       -0.77911
O          3.25908        0.12391       -0.98780
O          3.49440       -1.59795        0.45561
Cl         1.32352        1.67736        1.62762
Cl        -1.01506        2.06225       -1.05054
C         -4.89994       -0.32944       -0.76576
H         -5.22211       -0.46201       -1.79559
H         -5.38549       -1.05419       -0.11147
H         -5.12443        0.67902       -0.41738
C          4.69250        0.22297       -1.09736
H          5.10820       -0.71116       -1.47652
H          4.87328        1.03763       -1.79408
H          5.12896        0.44381       -0.12294
29
2b_cl_r_TS_och3.log	Energy: -1057526.0223896
C         -1.45197        0.31604        0.38465
C         -0.49654        0.11180        1.60664
C          0.64954        0.68095        0.72931
C         -0.28088        0.89988       -0.49093
H         -0.75607        0.37206        2.62797
H         -0.36597        1.77796       -1.12262
C         -1.05159       -1.12621       -0.12196
C         -0.10913       -1.33105        1.10370
C          1.06775       -0.74239        0.25963
C          0.10452       -0.53824       -0.98329
H         -0.04950       -2.23120        1.70757
H          0.34332       -0.82611       -2.00282
C          2.43871       -1.30420        0.16004
C         -2.85315        0.80396        0.46475
O          2.75585       -2.43746        0.42273
O          3.28760       -0.35954       -0.29385
O         -3.30174        1.16467       -0.75097
O         -3.51131        0.84221        1.47567
C          4.66031       -0.75878       -0.48241
H          5.17551        0.13907       -0.81402
H          5.07788       -1.12191        0.45676
H          4.72233       -1.54482       -1.23555
C         -4.68245        1.57453       -0.81596
H         -4.84682        2.44746       -0.18359
H         -4.86378        1.81435       -1.86061
H         -5.33092        0.76212       -0.48709
H          2.60593        1.87073        0.15967
Cl         3.17689        2.98533       -0.17833
Cl        -2.20782       -2.31807       -0.70163
29
2b_r_HCl_och3.log	Energy: -1057527.9064679
C         -1.50078       -0.02712        0.59674
C         -0.68563       -0.84709        1.65055
C          0.47564        0.16344        1.45377
C         -0.31432        0.99225        0.41086
H         -1.10078       -1.22127        2.58100
H         -0.42774        2.06928        0.35806
C         -0.85257       -0.91252       -0.53991
C         -0.05174       -1.73407        0.51659
C          1.13439       -0.73198        0.34403
C          0.31503        0.10374       -0.71689
H          0.05297       -2.81454        0.53085
H          0.70223        0.46422       -1.66495
C          2.55783       -1.13322        0.25941
C         -2.95140        0.28117        0.68307
O          2.98814       -2.24333        0.43544
O          3.35579       -0.06939       -0.03652
O         -3.29125        1.22213       -0.21643
O         -3.72755       -0.25649        1.43528
C          4.77533       -0.33398       -0.11180
H          5.23422        0.62022       -0.35924
H          5.13629       -0.70116        0.84835
H          4.97473       -1.07352       -0.88649
C         -4.69320        1.54866       -0.28693
H         -5.03906        1.93679        0.67160
H         -4.77485        2.30599       -1.06252
H         -5.27262        0.66285       -0.54856
H          2.84843        1.69577       -0.20262
Cl         2.56761        2.95314       -0.40629
Cl        -1.75504       -1.62276       -1.87398
29
2b_r_HCl_o.log	Energy: -1057530.0290501
C         -1.47426       -0.11740        0.59815
C         -0.52348       -0.91204        1.55298
C          0.47676        0.26849        1.44590
C         -0.44747        1.07487        0.50195
H         -0.85720       -1.43029        2.44647
H         -0.70871        2.12555        0.55792
C         -0.73679       -0.78481       -0.62940
C          0.19850       -1.58414        0.32896
C          1.22812       -0.40702        0.23934
C          0.27114        0.40006       -0.71623
H          0.44464       -2.63697        0.23330
H          0.58132        0.90756       -1.62388
C          2.69783       -0.49477        0.09676
C         -2.95107       -0.03233        0.73444
O          3.41900        0.44271       -0.19752
O          3.16641       -1.71857        0.34857
O         -3.44665        0.93160       -0.06184
O         -3.62097       -0.74706        1.44032
C          4.60125       -1.87913        0.28440
H          4.78210       -2.92498        0.51772
H          4.96052       -1.63483       -0.71507
H          5.08321       -1.22791        1.01341
C         -4.88208        1.05903       -0.07902
H         -5.25151        1.29996        0.91823
H         -5.09193        1.86771       -0.77451
H         -5.33793        0.12855       -0.41851
H          2.80349        2.09306       -0.29739
Cl         2.25009        3.28729       -0.34960
Cl        -1.56191       -1.48621       -2.01765
42
2b_tbuo_r.log	Energy: -1203471.7632630
C         -2.18801        0.11121       -0.16620
C         -0.87482       -0.76995       -0.21079
C         -0.31262       -0.03773        1.04583
C         -1.60870        0.84113        1.09674
H          0.16897       -0.51007        1.89334
C         -1.49954        1.14195       -1.11538
C         -0.20325        0.26337       -1.16498
C          0.37499        0.99191        0.09904
C         -0.93426        1.87462        0.14148
H         -1.98511        1.61623       -1.96159
H          0.38034        0.02209       -2.04470
C          1.75631        1.51012        0.25503
C         -3.55262       -0.44284       -0.34546
O          2.45684        1.34190        1.22722
O          2.11837        2.22375       -0.82227
O         -3.97546       -1.04580        0.78214
O         -4.18891       -0.39561       -1.37046
C          3.43950        2.79297       -0.78726
H          3.53843        3.35275       -1.71401
H          3.54617        3.45115        0.07539
H          4.18631        1.99987       -0.73512
C         -5.25277       -1.70663        0.69963
H         -5.22498       -2.48472       -0.06376
H         -5.41972       -2.13796        1.68357
H         -6.03543       -0.98800        0.45412
C          2.65471       -2.15166        1.53002
C          3.23179       -1.88768        0.13089
H          2.60332       -1.21255        2.08397
H          1.65206       -2.57529        1.45092
H          3.28901       -2.84934        2.08302
C          3.21498       -3.20581       -0.71084
C          4.65958       -1.32032        0.19742
H          3.61970       -3.02832       -1.70739
H          3.83842       -3.93610       -0.18968
H          2.19770       -3.58781       -0.79312
H          5.32755       -2.01561        0.71237
H          5.04288       -1.14035       -0.80901
H          4.64890       -0.37667        0.74654
O          2.41528       -1.05522       -0.60196
H         -2.17776        1.08547        1.98756
Cl        -0.87882       -2.51891       -0.44878
Cl        -0.95867        3.62097        0.38756
28
2b.log	Energy: -1057193.5968450
C         -1.32208       -0.33006       -0.17194
C         -0.71245        1.12808       -0.16456
C          0.29951        0.72499       -1.28341
C         -0.29951       -0.72479       -1.28350
H          0.54194        1.31588       -2.16018
H         -0.54194       -1.31555       -2.16036
C         -0.29800       -0.72360        0.95216
C          0.29801        0.72347        0.95225
C          1.32208        0.33010       -0.17192
C          0.71245       -1.12804       -0.16472
H         -0.53801       -1.31300        1.83062
C          2.77892        0.61430       -0.20592
C         -2.77894       -0.61415       -0.20603
O          3.39441        0.94934       -1.18860
O          3.33123        0.41030        1.00439
O         -3.33116       -0.41095        1.00444
O         -3.39451       -0.94840       -1.18893
Cl        -1.66976        2.60701       -0.16071
H          0.53804        1.31276        1.83079
Cl         1.66975       -2.60699       -0.16112
C          4.76219        0.56613        1.07717
H          5.04575        1.58322        0.80486
H          5.02374        0.35579        2.11119
H          5.25134       -0.13808        0.40368
C         -4.76214       -0.56665        1.07717
H         -5.04584       -1.58352        0.80414
H         -5.02363       -0.35704        2.11135
H         -5.25123        0.13810        0.40421
29
2c_cl_r_TS_och3.log	Energy: -1057527.1526345
C          1.78426        0.07267       -0.50066
C          0.84662        0.36367       -1.71923
C         -0.23937        0.80571       -0.70273
C          0.67749        0.54544        0.51756
H          1.16276        0.87345       -2.62360
H          0.85384        1.17576        1.38317
C          1.20165       -1.39428       -0.42875
C          0.26248       -1.09770       -1.64433
C         -0.85601       -0.61852       -0.66260
C          0.10353       -0.90447        0.56259
H          1.80042       -2.28666       -0.28456
H          0.08417       -1.76048       -2.48600
C         -2.28952       -1.00718       -0.69313
C          3.23478        0.39253       -0.44494
O         -2.73585       -1.99006       -1.22948
O         -3.01772       -0.11068       -0.00249
O          3.69134        0.33316        0.82060
O          3.92195        0.64648       -1.40479
C         -4.42844       -0.38194        0.12572
H         -4.83294        0.46628        0.67176
H         -4.88572       -0.46373       -0.86033
H         -4.58011       -1.30991        0.67740
C          5.10136        0.57833        0.99477
H          5.35639        1.57799        0.64197
H          5.28040        0.48862        2.06324
H          5.68424       -0.15861        0.44129
H         -2.10693        2.06532        0.03463
Cl        -2.61680        3.17628        0.46882
Cl        -0.38833       -1.75421        2.02793
29
2c_r_HCl_och3.log	Energy: -1057528.7646122
C         -1.81078       -0.47075        0.34001
C         -1.02308       -1.44523        1.27618
C          0.09710       -0.37351        1.35639
C         -0.67114        0.61556        0.44756
H         -1.47049       -2.00313        2.09247
H         -0.82658        1.67939        0.59005
C         -1.07053       -1.09878       -0.90546
C         -0.28239       -2.06929        0.03574
C          0.86462       -1.01549        0.15762
C          0.05423       -0.02869       -0.77476
H         -1.55361       -1.36352       -1.83943
H         -0.10994       -3.12716       -0.13969
C          2.31189       -1.31032        0.02941
C         -3.27385       -0.21836        0.40285
O          2.78752       -2.37817       -0.25821
O          3.05585       -0.19903        0.25860
O         -3.60987        0.83760       -0.36336
O         -4.06395       -0.87679        1.03582
C          4.48628       -0.33925        0.10479
H          4.89649        0.64480        0.31778
H          4.86489       -1.07925        0.80905
H          4.72067       -0.64562       -0.91407
C         -5.01353        1.16064       -0.41257
H         -5.38052        1.40096        0.58570
H         -5.08865        2.02377       -1.06923
H         -5.58160        0.31978       -0.81200
H          2.45336        1.51106        0.73703
Cl         2.16910        2.73806        1.06682
Cl         0.75482        0.85787       -2.13076
29
2c_r_HCl_o.log	Energy: -1057530.0364296
C          1.74886       -0.52389       -0.34552
C          0.85974       -1.35364       -1.32938
C         -0.09790       -0.13430       -1.40263
C          0.77332        0.71277       -0.44667
H          1.24777       -1.94483       -2.15275
H          1.07322        1.74918       -0.55307
C          0.89311       -1.07844        0.86042
C          0.00616       -1.90454       -0.12849
C         -0.98298       -0.69587       -0.24627
C         -0.06761        0.14118        0.73737
H          1.30792       -1.43266        1.79765
H         -0.30509       -2.93567        0.00945
C         -2.46176       -0.69558       -0.17504
C          3.23405       -0.48421       -0.36332
O         -3.15311        0.28823       -0.35772
O         -2.96269       -1.89230        0.14138
O          3.69621        0.51607        0.41130
O          3.93945       -1.25458       -0.97004
C         -4.40076       -1.96492        0.26617
H         -4.61317       -2.99835        0.52676
H         -4.74204       -1.28694        1.04819
H         -4.87207       -1.69628       -0.67911
C          5.12964        0.63254        0.50359
H          5.55786        0.81037       -0.48332
H          5.30906        1.48018        1.16020
H          5.55735       -0.27903        0.92247
H         -2.44840        1.88395       -0.76597
Cl        -1.85565        3.01871       -1.06054
Cl        -0.67579        1.06859        2.10694
42
2c_tbuo_r.log	Energy: -1203471.2424929
C          2.02842       -0.24644       -0.53309
C          0.71362        0.61015       -0.37385
C          0.24808       -0.25676        0.83666
C          1.53543       -1.12233        0.67962
H         -0.15441        0.11129        1.77253
C          1.27609       -1.19767       -1.51312
C         -0.02240       -0.33188       -1.37657
C         -0.49280       -1.20238       -0.15670
C          0.80946       -2.08543       -0.31017
H          1.70955       -1.55937       -2.43972
H         -0.67276       -0.00303       -2.17747
C         -1.86131       -1.73596        0.05081
C          3.40012        0.28708       -0.73238
O         -2.50564       -1.63525        1.06993
O         -2.29295       -2.37866       -1.04967
O          3.75827        1.06054        0.30387
O          4.09673        0.05997       -1.69263
C         -3.62893       -2.90993       -0.98454
H         -3.79200       -3.40363       -1.93952
H         -3.71752       -3.61999       -0.16169
H         -4.34526       -2.09974       -0.84385
C          5.07078        1.64774        0.23254
H          5.14917        2.28960       -0.64554
H          5.17702        2.22827        1.14543
H          5.83061        0.86736        0.17972
C         -2.68395        1.78380        1.69824
C         -3.37491        1.64118        0.33340
H         -2.59623        0.80086        2.16432
H         -1.68738        2.21060        1.57413
H         -3.26539        2.43324        2.35781
C         -3.41319        3.02648       -0.39172
C         -4.79795        1.07437        0.46759
H         -3.89759        2.93621       -1.36422
H         -3.98676        3.71064        0.23802
H         -2.40230        3.41194       -0.52181
H         -5.41530        1.72416        1.09322
H         -5.26383        0.98312       -0.51578
H         -4.75199        0.08675        0.93087
O         -2.62761        0.87221       -0.53131
Cl         0.67622        2.37515       -0.42652
Cl         2.55750       -1.64938        2.01774
H          0.83926       -3.16891       -0.25892
28
2c.log	Energy: -1057191.8509317
C          1.59650        0.00006        0.02855
C          0.73733       -1.10647        0.75230
C         -0.24125       -1.09335       -0.46387
C          0.61087       -0.00011       -1.18115
H          0.89790       -0.00015       -2.22692
C          0.73711        1.10660        0.75212
C         -0.11941        0.00004        1.45399
C         -1.12145       -0.00016        0.25372
C         -0.24145        1.09308       -0.46405
H          1.13859        2.00077        1.21760
C         -2.60617       -0.00021        0.26712
C          3.07684        0.00033       -0.08650
O         -3.28437       -0.00075       -0.72923
O         -3.09624        0.00048        1.52238
O          3.64726       -0.00031        1.13670
O          3.69795        0.00109       -1.12131
H         -0.42426        0.00011        2.49482
Cl        -0.88360        2.53473       -1.24317
H          1.13895       -2.00049        1.21795
Cl        -0.88307       -2.53526       -1.24275
C          5.08811        0.00001        1.15848
H          5.47380        0.88946        0.65917
H          5.36214       -0.00060        2.21065
H          5.47421       -0.88863        0.65804
C         -4.53438        0.00060        1.62531
H         -4.74843        0.00121        2.69121
H         -4.94601        0.88948        1.14636
H         -4.94610       -0.88877        1.14735
1
Cl_r.log	Energy: -288759.0760206
Cl         0.00000        0.00000        0.00000
2
HCl_r.log	Energy: -289177.9575432
Cl         0.00000        0.00000        0.07148
H          0.00000        0.00000       -1.21518
15
t-BuOCl.log	Energy: -435071.8658019
C          0.76925        1.26551        0.89208
C          0.75105       -0.00006        0.03942
H          0.71561        2.15281        0.25810
H         -0.07153        1.28338        1.58761
H          1.69196        1.30853        1.47589
C          0.76966       -1.26837        0.88803
C          1.89244        0.00175       -0.98180
H          0.71611       -2.15363        0.25120
H          1.69247       -1.31307        1.47155
H         -0.07100       -1.28865        1.58363
H          2.84800        0.00112       -0.45197
H          1.84299       -0.88485       -1.61591
H          1.84263        0.89028       -1.61315
O         -0.39940        0.00127       -0.86108
Cl        -1.94744        0.00005       -0.06380
15
t-BuOH.log	Energy: -146693.2150952
C          0.68472        1.26164       -0.51593
C         -0.00601        0.00000        0.01217
H          0.20580        2.15361       -0.10628
H          1.74123        1.27546       -0.22813
H          0.63645        1.30926       -1.60732
C          0.68461       -1.26171       -0.51592
C         -1.48970        0.00007       -0.34621
H          0.20561       -2.15363       -0.10625
H          0.63633       -1.30935       -1.60731
H          1.74111       -1.27562       -0.22812
H         -1.62423        0.00006       -1.43051
H         -1.97759       -0.88517        0.06726
H         -1.97751        0.88535        0.06724
O          0.02779        0.00001        1.45475
H          0.94876       -0.00001        1.73677
14
t-BuO_r.log	Energy: -146269.6859206
C          1.26256       -0.81061       -0.31391
C         -0.00074       -0.02731        0.08373
H          2.15753       -0.25409       -0.02985
H          1.27923       -1.77591        0.19759
H          1.28352       -0.99317       -1.39166
C         -1.28642       -0.77274       -0.31285
C          0.02046        1.38491       -0.58176
H         -2.16463       -0.19086       -0.02705
H         -1.31471       -0.95362       -1.39074
H         -1.33092       -1.73773        0.19765
H          0.01688        1.24311       -1.66521
H         -0.86023        1.95757       -0.28999
H          0.91907        1.92995       -0.29190
O          0.00489        0.26616        1.42999
