# Supplementary material for: Chlorinated Cubane-1,4-dicarboxylic Acids
Source: J Org Chem. 2023 Feb 1;89(16):11100–8. doi: 10.1021/acs.joc.2c02872 (PMC11334191; doi:10.1021/acs.joc.2c02872)
Supplement: Supplementary file 3 — jo2c02872_si_003.xyz [file jo2c02872_si_003.xyz]

22
0.log	Energy: -431005.6976982
C          1.35623        0.06732       -0.03269
C          0.43986        1.16330       -0.65740
C         -0.43943        1.17023        0.64448
C          0.47070        0.05765        1.27324
H          0.80759        2.04072       -1.18127
H         -0.80689        2.05305        1.15939
H          0.87040        0.05435        2.28356
C          0.43650       -1.06246       -0.64259
C         -0.47073        0.04455       -1.27469
C         -1.35623        0.06839        0.03072
C         -0.43689       -1.05548        0.65272
H          0.81122       -1.94758       -1.14894
H         -0.87013        0.03092       -2.28503
H         -0.81218       -1.93496        1.16839
C         -2.83456        0.06585        0.06616
C          2.83463        0.06526       -0.06565
O         -3.53347        0.89133        0.60270
O         -3.34547       -1.00982       -0.59047
H         -4.31054       -0.95342       -0.52475
O          3.34468       -1.01031        0.59186
H          4.30990       -0.95273        0.52936
O          3.53427        0.89157       -0.59991
22
1_nohb.log	Energy: -719429.2846190
C          1.14794       -0.59127        0.07174
C          0.40664        0.80348       -0.00226
C         -0.55763        0.36312        1.14333
C          0.16748       -1.02711        1.20429
H         -0.84564        0.97858        1.98932
H          0.47973       -1.53296        2.11251
C          0.15687       -1.13483       -1.02093
C         -0.56427        0.25100       -1.08858
C         -1.54139       -0.18940        0.06663
C         -0.81454       -1.59220        0.11884
H          0.46206       -1.72342       -1.88045
H         -0.86216        0.77710       -1.98992
H         -1.33126       -2.54629        0.16239
C         -3.00974        0.00128        0.07740
C          2.62110       -0.74334        0.10315
O         -3.64727        0.52510        0.95720
O         -3.58171       -0.50996       -1.04349
H         -4.53754       -0.36768       -0.97042
O          3.16667       -0.51479       -1.11543
H          4.12926       -0.57309       -1.01832
O          3.27458       -1.01288        1.08032
Cl         1.21956        2.36727       -0.08680
22
1_nohb.log	Energy: -719429.2846190
C          1.14794       -0.59127        0.07174
C          0.40664        0.80348       -0.00226
C         -0.55763        0.36312        1.14333
C          0.16748       -1.02711        1.20429
H         -0.84564        0.97858        1.98932
H          0.47973       -1.53296        2.11251
C          0.15687       -1.13483       -1.02093
C         -0.56427        0.25100       -1.08858
C         -1.54139       -0.18940        0.06663
C         -0.81454       -1.59220        0.11884
H          0.46206       -1.72342       -1.88045
H         -0.86216        0.77710       -1.98992
H         -1.33126       -2.54629        0.16239
C         -3.00974        0.00128        0.07740
C          2.62110       -0.74334        0.10315
O         -3.64727        0.52510        0.95720
O         -3.58171       -0.50996       -1.04349
H         -4.53754       -0.36768       -0.97042
O          3.16667       -0.51479       -1.11543
H          4.12926       -0.57309       -1.01832
O          3.27458       -1.01288        1.08032
Cl         1.21956        2.36727       -0.08680
22
2a_nohb.log	Energy: -1007851.5685509
C          1.34201       -0.67966       -0.18825
C          0.53286        0.39981        0.63613
C         -0.29949       -0.73039        1.31619
C          0.50200       -1.80235        0.49591
H         -0.54375       -0.76432        2.37266
H          0.92882       -2.71304        0.90290
C          0.28307       -0.56946       -1.34436
C         -0.51097        0.49109       -0.52686
C         -1.35518       -0.64815        0.17090
C         -0.55118       -1.70908       -0.66610
H          0.52658       -0.47695       -2.39752
H         -1.00620       -2.54426       -1.18862
C         -2.82355       -0.58214        0.36843
C          2.81855       -0.66802       -0.32634
O         -3.37632       -0.37330        1.41871
O         -3.48312       -0.76740       -0.79897
H         -4.43000       -0.66393       -0.61916
O          3.22354        0.28706       -1.19389
H          4.19284        0.28532       -1.20124
O          3.57622       -1.39370        0.26751
Cl         1.23969        1.77388        1.45936
Cl        -1.17025        1.98177       -1.16699
22
2a_nohb.log	Energy: -1007851.5685509
C          1.34201       -0.67966       -0.18825
C          0.53286        0.39981        0.63613
C         -0.29949       -0.73039        1.31619
C          0.50200       -1.80235        0.49591
H         -0.54375       -0.76432        2.37266
H          0.92882       -2.71304        0.90290
C          0.28307       -0.56946       -1.34436
C         -0.51097        0.49109       -0.52686
C         -1.35518       -0.64815        0.17090
C         -0.55118       -1.70908       -0.66610
H          0.52658       -0.47695       -2.39752
H         -1.00620       -2.54426       -1.18862
C         -2.82355       -0.58214        0.36843
C          2.81855       -0.66802       -0.32634
O         -3.37632       -0.37330        1.41871
O         -3.48312       -0.76740       -0.79897
H         -4.43000       -0.66393       -0.61916
O          3.22354        0.28706       -1.19389
H          4.19284        0.28532       -1.20124
O          3.57622       -1.39370        0.26751
Cl         1.23969        1.77388        1.45936
Cl        -1.17025        1.98177       -1.16699
22
2b_nohb.log	Energy: -1007852.1563327
C          1.26758       -0.50087        0.03820
C          0.85376        1.02667        0.03045
C         -0.20207        0.75786        1.14920
C          0.20225       -0.75724        1.14933
H         -0.36362        1.37515        2.02634
H          0.36417       -1.37421        2.02664
C          0.20036       -0.75618       -1.08636
C         -0.20074        0.75614       -1.08631
C         -1.26772        0.50085        0.03862
C         -0.85374       -1.02661        0.03085
H          0.36028       -1.37141       -1.96526
C         -2.67162        0.97690        0.07183
C          2.67155       -0.97663        0.07211
O         -3.23942        1.39668        1.04838
O         -3.26079        0.85244       -1.14002
H         -4.18628        1.12457       -1.04467
O          3.26031       -0.85612       -1.14030
H          4.18588       -1.12782       -1.04426
O          3.23971       -1.39308        1.04988
Cl         1.99077        2.36923        0.02800
H         -0.36099        1.37140       -1.96514
Cl        -1.99051       -2.36938        0.02936
22
2b_nohb.log	Energy: -1007852.1563327
C          1.26758       -0.50087        0.03820
C          0.85376        1.02667        0.03045
C         -0.20207        0.75786        1.14920
C          0.20225       -0.75724        1.14933
H         -0.36362        1.37515        2.02634
H          0.36417       -1.37421        2.02664
C          0.20036       -0.75618       -1.08636
C         -0.20074        0.75614       -1.08631
C         -1.26772        0.50085        0.03862
C         -0.85374       -1.02661        0.03085
H          0.36028       -1.37141       -1.96526
C         -2.67162        0.97690        0.07183
C          2.67155       -0.97663        0.07211
O         -3.23942        1.39668        1.04838
O         -3.26079        0.85244       -1.14002
H         -4.18628        1.12457       -1.04467
O          3.26031       -0.85612       -1.14030
H          4.18588       -1.12782       -1.04426
O          3.23971       -1.39308        1.04988
Cl         1.99077        2.36923        0.02800
H         -0.36099        1.37140       -1.96514
Cl        -1.99051       -2.36938        0.02936
22
2c_nohb.log	Energy: -1007850.6861157
C         -1.63468        0.00014        0.15400
C         -0.79554        1.10671        0.90271
C          0.21566        1.09368       -0.28676
C         -0.61615        0.00011       -1.02700
H         -0.87280        0.00016       -2.08062
C         -0.79559       -1.10654        0.90265
C          0.04061        0.00005        1.62807
C          1.07577        0.00005        0.45628
C          0.21562       -1.09352       -0.28680
H         -1.20981       -2.00065        1.35671
C          2.55826       -0.00006        0.50848
C         -3.10915       -0.00014        0.00113
O          3.26661        0.00048       -0.46432
O          3.02826       -0.00084        1.77890
H          3.99665       -0.00093        1.72597
O         -3.72573        0.00059        1.21013
H         -4.68145        0.00030        1.04889
O         -3.70843       -0.00098       -1.04439
H          0.31425        0.00001        2.67751
Cl         0.87791       -2.53302       -1.04840
H         -1.20962        2.00087        1.35679
Cl         0.87787        2.53322       -1.04833
22
2c_nohb.log	Energy: -1007850.6861157
C         -1.63468        0.00014        0.15400
C         -0.79554        1.10671        0.90271
C          0.21566        1.09368       -0.28676
C         -0.61615        0.00011       -1.02700
H         -0.87280        0.00016       -2.08062
C         -0.79559       -1.10654        0.90265
C          0.04061        0.00005        1.62807
C          1.07577        0.00005        0.45628
C          0.21562       -1.09352       -0.28680
H         -1.20981       -2.00065        1.35671
C          2.55826       -0.00006        0.50848
C         -3.10915       -0.00014        0.00113
O          3.26661        0.00048       -0.46432
O          3.02826       -0.00084        1.77890
H          3.99665       -0.00093        1.72597
O         -3.72573        0.00059        1.21013
H         -4.68145        0.00030        1.04889
O         -3.70843       -0.00098       -1.04439
H          0.31425        0.00001        2.67751
Cl         0.87791       -2.53302       -1.04840
H         -1.20962        2.00087        1.35679
Cl         0.87787        2.53322       -1.04833
22
6br_nohb.log	Energy: -479114.2519487
C          0.02893        0.08528       -1.37036
C          0.02059        1.29657       -0.36507
C          1.12688        0.60566        0.49831
C          1.12715       -0.60519       -0.49828
C         -1.08300       -0.60479       -0.49323
C         -1.08326        0.60431        0.49320
C          0.02892       -0.08527        1.37035
C          0.02113       -1.29659        0.36505
C         -0.01481       -0.21301        2.85725
C         -0.01477        0.21315       -2.85725
O          0.81396        0.20372        3.61879
O         -1.13006       -0.87217        3.22561
H         -1.13068       -0.94205        4.19262
O         -1.13055        0.87145       -3.22559
H         -1.13121        0.94138       -4.19260
O          0.81434       -0.20286       -3.61880
Br         2.70424        1.48363        1.14054
Br         0.02989        3.14639       -0.87449
Br         2.70491       -1.48249       -1.14046
Br        -2.64382       -1.48212       -1.18120
Br         0.03131       -3.14642        0.87439
Br        -2.64442        1.48098        1.18123
22
6br_nohb.log	Energy: -479114.2519487
C          0.02893        0.08528       -1.37036
C          0.02059        1.29657       -0.36507
C          1.12688        0.60566        0.49831
C          1.12715       -0.60519       -0.49828
C         -1.08300       -0.60479       -0.49323
C         -1.08326        0.60431        0.49320
C          0.02892       -0.08527        1.37035
C          0.02113       -1.29659        0.36505
C         -0.01481       -0.21301        2.85725
C         -0.01477        0.21315       -2.85725
O          0.81396        0.20372        3.61879
O         -1.13006       -0.87217        3.22561
H         -1.13068       -0.94205        4.19262
O         -1.13055        0.87145       -3.22559
H         -1.13121        0.94138       -4.19260
O          0.81434       -0.20286       -3.61880
Br         2.70424        1.48363        1.14054
Br         0.02989        3.14639       -0.87449
Br         2.70491       -1.48249       -1.14046
Br        -2.64382       -1.48212       -1.18120
Br         0.03131       -3.14642        0.87439
Br        -2.64442        1.48098        1.18123
22
6cl_nohb.log	Energy: -2161530.9940087
C         -1.36582        0.04709       -0.12164
C         -0.55780        0.03735        1.23217
C          0.40182        1.14804        0.67668
C         -0.40148        1.14863       -0.67588
C         -0.39750       -1.06963       -0.67456
C          0.39717       -1.07024        0.67383
C          1.36583        0.04656        0.12175
C          0.55782        0.03804       -1.23211
C          2.85253        0.00424        0.22698
C         -2.85251        0.00507       -0.22714
O          3.53737        0.82453        0.77430
O          3.32301       -1.10034       -0.38540
H          4.28894       -1.10109       -0.29984
O         -3.32324       -1.09940        0.38533
H         -4.28915       -1.10013        0.29952
O         -3.53718        0.82538       -0.77465
Cl         1.25619        0.04379       -2.81931
Cl         0.85152        2.57563        1.54842
Cl        -0.89076       -2.48364       -1.54895
Cl        -0.85074        2.57697       -1.54662
Cl        -1.25607        0.04223        2.81941
Cl         0.88988       -2.48505        1.54723
22
6cl_nohb.log	Energy: -2161530.9940087
C         -1.36582        0.04709       -0.12164
C         -0.55780        0.03735        1.23217
C          0.40182        1.14804        0.67668
C         -0.40148        1.14863       -0.67588
C         -0.39750       -1.06963       -0.67456
C          0.39717       -1.07024        0.67383
C          1.36583        0.04656        0.12175
C          0.55782        0.03804       -1.23211
C          2.85253        0.00424        0.22698
C         -2.85251        0.00507       -0.22714
O          3.53737        0.82453        0.77430
O          3.32301       -1.10034       -0.38540
H          4.28894       -1.10109       -0.29984
O         -3.32324       -1.09940        0.38533
H         -4.28915       -1.10013        0.29952
O         -3.53718        0.82538       -0.77465
Cl         1.25619        0.04379       -2.81931
Cl         0.85152        2.57563        1.54842
Cl        -0.89076       -2.48364       -1.54895
Cl        -0.85074        2.57697       -1.54662
Cl        -1.25607        0.04223        2.81941
Cl         0.88988       -2.48505        1.54723
22
6f_nohb.log	Energy: -804735.5191719
C         -1.36432        0.06803       -0.05438
C         -0.49538        0.05819        1.26393
C          0.43285        1.17369        0.65829
C         -0.43290        1.17314       -0.65934
C         -0.42678       -1.05583       -0.65685
C          0.42681       -1.05528        0.65763
C          1.36432        0.06814        0.05421
C          0.49538        0.05717       -1.26406
C          2.85435        0.01078        0.09161
C         -2.85436        0.01066       -0.09143
O          3.56861        0.80530        0.63786
O          3.28436       -1.07773       -0.57827
H          4.25312       -1.09547       -0.53425
O         -3.28418       -1.07785        0.57857
H         -4.25296       -1.09554        0.53492
O         -3.56878        0.80522       -0.63740
F          0.84670        2.26612        1.30876
F         -0.84676        2.26502       -1.31071
F         -1.01289        0.06274        2.49891
F          1.01281        0.06069       -2.49908
F          0.88658       -2.13233        1.30640
F         -0.88646       -2.13343       -1.30478
22
6f_nohb.log	Energy: -804735.5191719
C         -1.36432        0.06803       -0.05438
C         -0.49538        0.05819        1.26393
C          0.43285        1.17369        0.65829
C         -0.43290        1.17314       -0.65934
C         -0.42678       -1.05583       -0.65685
C          0.42681       -1.05528        0.65763
C          1.36432        0.06814        0.05421
C          0.49538        0.05717       -1.26406
C          2.85435        0.01078        0.09161
C         -2.85436        0.01066       -0.09143
O          3.56861        0.80530        0.63786
O          3.28436       -1.07773       -0.57827
H          4.25312       -1.09547       -0.53425
O         -3.28418       -1.07785        0.57857
H         -4.25296       -1.09554        0.53492
O         -3.56878        0.80522       -0.63740
F          0.84670        2.26612        1.30876
F         -0.84676        2.26502       -1.31071
F         -1.01289        0.06274        2.49891
F          1.01281        0.06069       -2.49908
F          0.88658       -2.13233        1.30640
F         -0.88646       -2.13343       -1.30478
22
6i_nohb.log	Energy: -471740.5021511
C         -0.01700       -0.03386       -1.36955
C          0.00017       -1.28436       -0.41430
C         -1.11354       -0.63381        0.47722
C         -1.12361        0.61484       -0.47848
C          1.09080        0.63297       -0.47136
C          1.10092       -0.61494        0.47263
C         -0.01883        0.03302        1.36950
C         -0.02188        1.28384        0.41416
C          0.01989        0.11745        2.85925
C          0.02742       -0.11277       -2.85946
O         -0.82388       -0.29501        3.60741
O          1.14796        0.73978        3.25315
H          1.14017        0.78845        4.22126
O          1.15962       -0.72870       -3.25152
H          1.15706       -0.77103       -4.21996
O         -0.81412        0.30115       -3.60932
I          0.00097       -3.30038       -1.07986
I         -2.87121        1.59295       -1.17570
I         -2.84481       -1.64158        1.17306
I         -0.05504        3.29910        1.08116
I          2.80264        1.64736       -1.20738
I          2.82934       -1.60065        1.20877
22
6i_nohb.log	Energy: -471740.5021511
C         -0.01700       -0.03386       -1.36955
C          0.00017       -1.28436       -0.41430
C         -1.11354       -0.63381        0.47722
C         -1.12361        0.61484       -0.47848
C          1.09080        0.63297       -0.47136
C          1.10092       -0.61494        0.47263
C         -0.01883        0.03302        1.36950
C         -0.02188        1.28384        0.41416
C          0.01989        0.11745        2.85925
C          0.02742       -0.11277       -2.85946
O         -0.82388       -0.29501        3.60741
O          1.14796        0.73978        3.25315
H          1.14017        0.78845        4.22126
O          1.15962       -0.72870       -3.25152
H          1.15706       -0.77103       -4.21996
O         -0.81412        0.30115       -3.60932
I          0.00097       -3.30038       -1.07986
I         -2.87121        1.59295       -1.17570
I         -2.84481       -1.64158        1.17306
I         -0.05504        3.29910        1.08116
I          2.80264        1.64736       -1.20738
I          2.82934       -1.60065        1.20877
16
cubane.log	Energy: -194252.1446081
C         -0.98806        0.75020       -0.55705
C         -1.20650       -0.56568        0.27147
C         -0.18021       -0.05913        1.34651
C          0.03823        1.25675        0.51807
H         -1.77876        1.35058       -1.00291
H         -2.17202       -1.01844        0.48882
H         -0.32442       -0.10646        2.42420
H          0.06885        2.26252        0.93272
C          0.18023        0.05911       -1.34651
C         -0.03826       -1.25675       -0.51806
C          0.98807       -0.75020        0.55703
C          1.20649        0.56571       -0.27146
H          0.32446        0.10643       -2.42420
H         -0.06890       -2.26253       -0.93270
H          1.77879       -1.35058        1.00286
H          2.17201        1.01849       -0.48880
