# Supplementary material for: Chlorinated Cubane-1,4-dicarboxylic Acids
Source: J Org Chem. 2023 Feb 1;89(16):11100–8. doi: 10.1021/acs.joc.2c02872 (PMC11334191; doi:10.1021/acs.joc.2c02872)
Supplement: Supplementary file 4 — jo2c02872_si_004.xyz [file jo2c02872_si_004.xyz]

22
E(DLPNO-CCSD(T)/def2-PVQZ) = -685.725822320942
  C   1.35134413665814      0.06732826370606     -0.03305512020647
  C   0.43883065783825      1.16290202238577     -0.65642512891526
  C   -0.43838360943960      1.16973881793668      0.64367535527108
  C   0.47208311145803      0.05920417646442      1.27020482327521
  H   0.80731000288255      2.03803631940054     -1.17905980242577
  H   -0.80653041799852      2.05023430082337      1.15745944439720
  H   0.87224033275795      0.05680926848579      2.27803251583782
  C   0.43658595641719     -1.05879664357520     -0.64189785479596
  C   -0.47210803421135      0.04634047990296     -1.27163937725970
  C   -1.35134496813659      0.06837633240181      0.03121242815682
  C   -0.43700496635736     -1.05192821155222      0.65183627656852
  H   0.81015341728507     -1.94178143857511     -1.14829304443208
  H   -0.87207101474648      0.03380903612791     -2.27946308399065
  H   -0.81109727252371     -1.92939967690839      1.16736180340553
  C   -2.83092579965938      0.06260954617290      0.06446913285375
  C   2.83096888700668      0.06171345706745     -0.06435190275590
  O   -3.53203257365056      0.88667277013778      0.59905135927617
  O   -3.33028662919757     -1.01486551149196     -0.59048193142410
  H   -4.29161151696268     -0.95087742891961     -0.51929363533218
  O   3.32955332725899     -1.01488184737496      0.59264630001416
  H   4.29102029170604     -0.94977842708843      0.52446980849578
  O   3.53276668161492      0.88626439447244     -0.59726836601396
22
E(DLPNO-CCSD(T)/def2-PVQZ) = -1144.888800385889
  C   1.14357026891146     -0.58988816651803      0.07235374378100
  C   0.40907423371747      0.80300731656895     -0.00008482238443
  C   -0.55690208845543      0.36295191942254      1.14352741418131
  C   0.16634941366980     -1.02585145966385      1.20382816358514
  H   -0.84530627101452      0.97782868760017      1.98769693825390
  H   0.47809132753982     -1.53282957027445      2.10917455930390
  C   0.15643485803879     -1.13276963353841     -1.01783433486963
  C   -0.56427270633735      0.25192033219138     -1.08517159295254
  C   -1.53708158011993     -0.18909682333387      0.06718670420373
  C   -0.81562566936109     -1.58795283818563      0.11987605602165
  H   0.46049541458987     -1.72203653640623     -1.87480042016662
  H   -0.86143852345047      0.77858341329277     -1.98451049761586
  H   -1.33215034291880     -2.53993989431279      0.16363546908101
  C   -3.00656145993687     -0.00009715199493      0.07345232513209
  C   2.61774740106155     -0.73878495042447      0.09925956357491
  O   -3.64707815891596      0.52619918763427      0.94926076984169
  O   -3.56737320730035     -0.51571220776193     -1.04701339473159
  H   -4.51895915820787     -0.36916945455568     -0.96631226934437
  O   3.15237999737793     -0.51252700656935     -1.12149428920116
  H   4.11089401782315     -0.57514283688077     -1.01562301707286
  O   3.27503491491006     -1.00442059238577      1.07485930368699
  Cl  1.22141731837875      2.34343826609607     -0.08074637230823
22
E(DLPNO-CCSD(T)/def2-PVQZ) = -1604.049929273123
  C   1.33799477468814     -0.67933271131232     -0.18801838170828
  C   0.53517060692776      0.39853458008762      0.63583811430618
  C   -0.29834700291078     -0.73016133016258      1.31634451487180
  C   0.50089863322550     -1.80066054565601      0.49583172351322
  H   -0.54170838849881     -0.76502952748501      2.37138682258759
  H   0.92718798113086     -2.71065751093044      0.89994765911664
  C   0.28247060239666     -0.56940496199002     -1.34189130378781
  C   -0.51175422539580      0.49114180004143     -0.52388912488264
  C   -1.35144319291503     -0.64665504941868      0.17197214121989
  C   -0.55215205692312     -1.70634863099954     -0.66289737366633
  H   0.52434666540230     -0.47875562672925     -2.39403520598062
  H   -1.00742466293742     -2.54073319265036     -1.18266289854276
  C   -2.82096463539250     -0.57873347183635      0.36323260276231
  C   2.81482312228505     -0.66345454652732     -0.32683626919275
  O   -3.37833154799098     -0.36573824578106      1.41042718184284
  O   -3.46963167326575     -0.76844451857940     -0.80653081129964
  H   -4.41187082629002     -0.66447799561280     -0.61818662825740
  O   3.21024087302805      0.29093925762702     -1.19580277149819
  H   4.17666384320014      0.27977905431324     -1.19708515220287
  O   3.57546691171503     -1.38571611055564      0.26751753092136
  Cl  1.24104372692221      1.75819504662025      1.44500653334732
  Cl  -1.16650952840149      1.96849423753723     -1.14926890346984
22
E(DLPNO-CCSD(T)/def2-PVQZ) = -1604.050788479132
  C   1.26359138969340     -0.49959733228145      0.03888798512624
  C   0.85575201030955      1.02425118567560      0.03166779587744
  C   -0.20123129965664      0.75707942711142      1.14896928550199
  C   0.20130378071071     -0.75664749593174      1.14922591331474
  H   -0.36228143835728      1.37536085173449      2.02364360068167
  H   0.36252688778867     -1.37457150354587      2.02412211483569
  C   0.20008025304856     -0.75597546630105     -1.08360446906237
  C   -0.20033340245305      0.75540946055367     -1.08385694125268
  C   -1.26369624972305      0.49950196871657      0.03893972892289
  C   -0.85585073227518     -1.02432364586354      0.03220624245074
  H   0.35887414075957     -1.37225803267557     -1.96017477416659
  C   -2.66944805006798      0.97185919979219      0.06835645879473
  C   2.66947246027822     -0.97153863491457      0.06871806884722
  O   -3.24125532372310      1.39029177644653      1.04332383628435
  O   -3.24894683744510      0.84527933435515     -1.14507310108876
  H   -4.16967936518947      1.11984283772368     -1.04006313948615
  O   3.24840191599008     -0.84788824986372     -1.14527742935454
  H   4.16929769492428     -1.12177712748761     -1.03992055175297
  O   3.24186436047756     -1.38717708057603      1.04453897726608
  Cl  1.98860657375037      2.34497552391960      0.03071531551612
  H   -0.35931577257511      1.37137454381685     -1.96061845481618
  Cl  -1.98861299626502     -2.34513154040459      0.03214353756031
22
E(DLPNO-CCSD(T)/def2-PVQZ) = -1604.048046729732
  C   -1.63113600211032     -0.00010364477400      0.15257778019066
  C   -0.79820464338434      1.10437546957166      0.90100927508619
  C   0.21728069820610      1.09283794260907     -0.28415375156468
  C   -0.61354673745103     -0.00006254638170     -1.02634918884001
  H   -0.86833144563136      0.00001560886772     -2.07923477569446
  C   -0.79825818841784     -1.10476929496506      0.90084992201521
  C   0.03645571014511     -0.00027123041659      1.62826065325672
  C   1.07057105733397     -0.00021271342480      0.45936197426573
  C   0.21720533246514     -1.09312082568256     -0.28431850712122
  H   -1.21300478831003     -1.99815085114161      1.35247788182724
  C   2.55402749557679     -0.00039194633969      0.50777566232884
  C   -3.10655990233670     -0.00023342559328      0.00238941664905
  O   3.25814152220984      0.00094088467482     -0.46894679728405
  O   3.02417577982368     -0.00031768165098      1.77511451996657
  H   3.98858701014845      0.00021050881619      1.70338913741004
  O   -3.71369543236602      0.00105310985164      1.21260495027189
  H   -4.66466645280142      0.00121769186826      1.04097484889556
  O   -3.70827165856224     -0.00050126342670     -1.04175214364110
  H   0.30573927150477     -0.00036572801800      2.67704567703022
  Cl  0.88238980745354     -2.51561806077149     -1.03030701043807
  H   -1.21287075824143      1.99772685465395      1.35277034177932
  Cl  0.88249232474535      2.51543114167317     -1.02993986638966
22
E(DLPNO-CCSD(T)/def2-PVQZ) = -3177.117559872764
  C   0.02829497836968      0.08516485465191     -1.36836808014142
  C   0.01920840782126      1.29789142122375     -0.36665317306725
  C   1.12731405588695      0.60643538703818      0.49876000871690
  C   1.12758192916964     -0.60594818863919     -0.49875597534613
  C   -1.08504899143062     -0.60483412268864     -0.49554887088406
  C   -1.08531431308869      0.60433795317584      0.49553934612143
  C   0.02833180502004     -0.08517109327706      1.36836562819296
  C   0.01977904987411     -1.29789866829198      0.36665313424786
  C   -0.01605126153574     -0.21350647197486      2.85303630208423
  C   -0.01608088942782      0.21358468254802     -2.85303111362819
  O   0.81256954367476      0.20313083331243      3.61799047988257
  O   -1.13195547653072     -0.87280450931658      3.21692695143784
  H   -1.11943315499186     -0.93492916645606      4.18196743576079
  O   -1.13244131389549      0.87209691795705     -3.21694508132187
  H   -1.11986409778291      0.93436886920210     -4.18197528603300
  O   0.81292468287405     -0.20233576540797     -3.61795818095429
  Br  2.66790555033138      1.46454727919277      1.11287270703617
  Br  0.02730606090280      3.10263050457104     -0.84983220494992
  Br  2.66855239311458     -1.46338493907008     -1.11286572768355
  Br  -2.60797612374584     -1.46144319011246     -1.15543012888952
  Br  0.02867583719527     -3.10263872006932      0.84981062852349
  Br  -2.60860867180482      1.46026613243110      1.15545120089498
22
E(DLPNO-CCSD(T)/def2-PVQZ) = -3440.679959596979
  C   -1.36532622093063      0.04799407665858     -0.12328378416237
  C   -0.55975689946492      0.03844261241576      1.22936186454227
  C   0.40088146708838      1.14868680737653      0.67638202700172
  C   -0.40078746859425      1.14928338332253     -0.67597935147032
  C   -0.39802259452802     -1.06745189353201     -0.67476299928933
  C   0.39803334552127     -1.06803299472266      0.67328836187981
  C   1.36537269773243      0.04783023875150      0.12274903504953
  C   0.55978872225032      0.03946372304545     -1.22991321102878
  C   2.85202776148225      0.00006371045371      0.22576604607774
  C   -2.85195980251566      0.00022041831493     -0.22661087000878
  O   3.54265508393943      0.81784468589013      0.77252220073197
  O   3.31207288675237     -1.10622405820093     -0.38828676798124
  H   4.27490702469973     -1.09854501562129     -0.29753359485606
  O   -3.31232887114804     -1.10473463424976      0.38959532626290
  H   -4.27526143861221     -1.09627547981132      0.29996069944395
  O   -3.54259239044499      0.81878634997001     -0.77218563235633
  Cl  1.25036111397001      0.04733748244474     -2.80424103325118
  Cl  0.83804992585902      2.56559240876113      1.54301734664040
  Cl  -0.88384328569547     -2.46844094021522     -1.54468695245738
  Cl  -0.83790800368409      2.56695870966988     -1.54137713788845
  Cl  -1.25030505434457      0.04501468660643      2.80370862773302
  Cl  0.88377200066768     -2.46978427732810      1.54202979938690
22
E(DLPNO-CCSD(T)/def2-PVQZ) = -1280.669232697424
  C   -1.35866623937110      0.06865311625710     -0.05448918938226
  C   -0.49583400504144      0.05999550738429      1.26133149567651
  C   0.43131394560542      1.17370076564927      0.65730015019224
  C   -0.43143342179234      1.17314445383753     -0.65840687048855
  C   -0.42685418503262     -1.05231105158782     -0.65610315224616
  C   0.42697156897478     -1.05175207693947      0.65669887875252
  C   1.35866636884238      0.06885528221503      0.05420363792773
  C   0.49583590994545      0.05907565199206     -1.26159054175815
  C   2.84752199535914      0.00694972230802      0.08947522425513
  C   -2.84752372874592      0.00665825769787     -0.08948002263605
  O   3.56736963832029      0.80013776170013      0.63280629461753
  O   3.26848205316716     -1.08432245598109     -0.57773574898601
  H   4.23402202489176     -1.09174299880222     -0.52589440401054
  O   -3.26830989593899     -1.08430162833727      0.57835311628840
  H   -4.23388631658224     -1.09149441559693      0.52716760325269
  O   -3.56755288587669      0.80006177930071     -0.63225495904453
  F   0.84884990338704      2.26042129856342      1.30453555778460
  F   -0.84907290086098      2.25931740085460     -1.30649640329206
  F   -1.01680214065423      0.06455909091989      2.48935905230891
  F   1.01673785210217      0.06276553327477     -2.48964764866019
  F   0.89044638245051     -2.12291154187963      1.30206090146216
  F   -0.89016192314956     -2.12402945283026     -1.30065297201390
22
E(DLPNO-CCSD(T)/def2-PVQZ) = -2451.935012375206
  C   -0.01483219758005     -0.03378174580362     -1.36825098437164
  C   0.00274859966432     -1.28682001241667     -0.41668193378148
  C   -1.11352743138673     -0.63530101065660      0.47848095069482
  C   -1.12362350610121      0.61612662314572     -0.47954262786973
  C   1.09563757863055      0.63374711215977     -0.47418871598525
  C   1.10578988339727     -0.61620161780868      0.47522883151033
  C   -0.01635250891882      0.03262196940069      1.36821751987387
  C   -0.01907461154087      1.28596356943888      0.41658140555576
  C   0.02126815563635      0.11773135350383      2.85654922272571
  C   0.02821791643583     -0.11379469220632     -2.85671761869721
  O   -0.82629019272922     -0.29101443397620      3.60569097289177
  O   1.14931048178372      0.74039799893718      3.24693038442182
  H   1.12576464133270      0.78531500057825      4.21285587253133
  O   1.16163605244480     -0.72781517416349     -3.24522944907575
  H   1.14389796783434     -0.76559632837276     -4.21158259154944
  O   -0.81681978621712      0.29684782462808     -3.60766610777921
  I   0.00118885756153     -3.26422682680671     -1.04598353632535
  I   -2.83837776526535      1.57796401057803     -1.13815078865569
  I   -2.81227795814013     -1.62600554974769      1.13595004552619
  I   -0.05344776196335      3.26251348246158      1.04754039646164
  I   2.77286174773069      1.63260302216409     -1.17405856292458
  I   2.79934183739074     -1.58745457503737      1.17470731482209
14
E(DLPNO-CCSD(T)/def2-PVQZ) = -573.439224276903
  C   -1.30281731516348     -0.72330542177400      1.25707619602822
  H   -0.94316660457591     -0.21795373924953      2.15074330817229
  H   -0.94328041459396     -1.74992691639106      1.26917166739893
  H   -2.39405986403014     -0.73735457750413      1.28163371711253
  C   -0.84605352614243      0.00004675483864     -0.00001284106501
  C   -1.30282147636763     -0.72688619113782     -1.25502557055714
  H   -0.94328011361120     -1.75353695702456     -1.26419529588921
  H   -2.39406517531339     -0.74100943893112     -1.27952697188611
  H   -0.94318262539602     -0.22408360350650     -2.15013261542160
  Br  1.12010537742302     -0.00011824059517      0.00003557336647
  C   -1.30262702218664      1.45044413776656     -0.00206358401327
  H   -0.94297934409122      1.97167847722888     -0.88656039202317
  H   -2.39386598075330      1.47887555021616     -0.00209412218959
  H   -0.94296591519769      1.97418016606366      0.88095093096666
14
E(DLPNO-CCSD(T)/def2-PVQZ) = -158.202793110094
  C   -0.72646847707749      1.25504373569235      0.09577745281871
  H   -0.23015077361560      2.15780951064125     -0.25925619432096
  H   -0.74667754523113      1.29103601659010      1.18619690237844
  H   -1.75679996502614      1.27391766991727     -0.25838079671553
  C   -0.00011707111210     -0.00000015239273     -0.38089002967277
  C   -0.72368905230845     -1.25664854110585      0.09577706526495
  H   -0.74381841247444     -1.29268628979096      1.18619651189497
  H   -1.75397635497824     -1.27780309469187     -0.25838076735526
  H   -0.22537505422125     -2.15831389592035     -0.25925680512521
  H   -0.00026855288744     -0.00000013753766     -1.47419024518971
  C   1.45009870685012      0.00160501416304      0.09539494746135
  H   1.98354877185180     -0.87984078012073     -0.25935992701554
  H   1.98159581818596      0.88422988308399     -0.25935955819845
  H   1.49164796204439      0.00165106147216      1.18580144377500
14
E(DLPNO-CCSD(T)/def2-PVQZ) = -617.368112702034
  C   -0.81503678290896      1.25603692248804      0.72564769266718
  H   -0.45106279495849      2.14786217031959      0.22021348711162
  H   -0.45122170426735      1.26349221301185      1.75077028300059
  H   -1.90527854801569      1.28477196810417      0.74213674726633
  C   -0.35737057433107     -0.00000067664313     -0.00005106761190
  C   -0.81503598012262     -1.25654016427436      0.72477877377766
  H   -0.45122071521143     -1.26470422356686      1.74989586251948
  H   -1.90527772102293     -1.28528716129004      0.74124798970928
  H   -0.45106143306415     -2.14801527586235      0.21872762098136
  Cl  1.45959273571109     -0.00000012656351      0.00016553698065
  C   -0.81477828089357      0.00050094268620     -1.45074067428991
  H   -0.45079629772574     -0.88316051853294     -1.97031146212219
  H   -1.90501464282159      0.00051193205672     -1.48407072558373
  H   -0.45079726036751      0.88452199806662     -1.96970006440641
14
E(DLPNO-CCSD(T)/def2-PVQZ) = -257.375306059774
  C   -0.59301614568925      1.32652691456801     -0.43591296658211
  H   0.00768814294434      2.14965981065157     -0.05486498683551
  H   -1.60691437925758      1.42788035025458     -0.05469241752389
  H   -0.62100917317501      1.38888922868211     -1.52266144702443
  C   0.00002366379352     -0.00000200781934     -0.00034150979520
  C   -0.85231636700665     -1.17681501084171     -0.43591645943582
  H   -1.86546069958323     -1.06820799569298     -0.05468904092349
  H   -0.89250364458943     -1.23210790629032     -1.52266509033406
  H   -0.43307472173112     -2.10559750960821     -0.05487781271548
  F   0.00013653013005     -0.00001576449573      1.41056901940203
  C   1.44529270972204     -0.14970475523614     -0.43609167223931
  H   1.85785627378620     -1.08146296984640     -0.05502765560074
  H   1.51315435573136     -0.15673448208509     -1.52284953383566
  H   2.04007345492476      0.67771209775965     -0.05502842655632
14
E(DLPNO-CCSD(T)/def2-PVQZ) = -452.572050762622
  C   -1.68161679379812     -0.71844676632599      1.25950286340190
  H   -1.32907903662350     -0.21249172047632      2.15586233271998
  H   -1.32923398758059     -1.74758893922403      1.28009988464522
  H   -2.77418283490960     -0.72748977827147      1.27555348001519
  C   -1.21883626889084      0.00003263788637     -0.00000055965934
  C   -1.68161672355340     -0.73148079794755     -1.25197912047901
  H   -1.32923452475338     -1.76078152982197     -1.26189230938298
  H   -2.77418268323220     -0.74068889043181     -1.26793595982860
  H   -1.32907740741897     -0.23485677062585     -2.15354123725037
  I   0.95293522127252     -0.00013687683676      0.00000076104248
  C   -1.68156869063333      1.45005161392736     -0.00752615830335
  H   -1.32909298159789      1.97331550366342     -0.89391593778518
  H   -2.77413840645333      1.46853481437505     -0.00762349530024
  H   -1.32909488182737      1.98248750010954      0.87338545616430
