# Supplementary material for: Chlorinated Cubane-1,4-dicarboxylic Acids
Source: J Org Chem. 2023 Feb 1;89(16):11100–8. doi: 10.1021/acs.joc.2c02872 (PMC11334191; doi:10.1021/acs.joc.2c02872)
Supplement: Supplementary file 5 — jo2c02872_si_005.xyz [file jo2c02872_si_005.xyz]

   22
scf done: -1605.868204
 C    -6.758661     5.725284     4.993652
 C    -6.613862     5.245384     3.527917
 C    -6.763924     3.758553     3.988771
 C    -6.923613     4.246476     5.461790
 C    -5.224139     5.605976     5.186558
 C    -5.065193     5.113807     3.718520
 C    -5.224112     3.646142     4.183278
 C    -5.391754     4.123445     5.662219
 H    -7.352461     6.573292     5.306914
 H    -7.382962     3.026625     3.488167
 H    -7.659523     3.893982     6.171418
Cl    -4.208769     6.796682     5.951888
Cl    -3.864731     5.694477     2.598187
 H    -4.589343     2.828643     3.869425
 C    -7.261078     5.868481     2.353482
 O    -7.899582     6.887708     2.377557
 O    -7.039119     5.158592     1.243115
 H    -7.459830     5.608424     0.495542
 C    -4.709021     3.546094     6.839968
 O    -5.258172     3.194029     7.850652
 O    -3.388086     3.474575     6.650164
 H    -2.976665     3.114730     7.449818
